# Supplementary material for: CBLN2 promoter enables genetic access to wide-field neurons of the tree shrew superior colliculus
Source: Cell Rep Methods. 2026 Mar 6;6(3):101309. doi: 10.1016/j.crmeth.2026.101309 (PMC13030960; doi:10.1016/j.crmeth.2026.101309)
Supplement: Data S4. Human TFBSs in the tree shrew and mouse CBLN2 promoters, related to Figure 1 [file mmc2.xlsx]

## Sheet: Sheet1
Promoter_Name	Promoter_Coordinates	TF_Name	TF_ID	Start	End	Strand	Sequence	species	aln_start	aln_end	aln_seq	aln_len	mouse_seq	treeshrew_seq	sim_mouse	sim_ts	in_mouse	in_ts	class
HuCBLN2Pro (1798 bp)	hg38 chr18:72542815-72544612	HLTF	MA0109.1	56	65	1	CTCCTTGGGG	human	56	65	CTCCTTGGGG	10	-TAGTTGGGG	TTACTTAGGG	0.7	0.7	TRUE	TRUE	Human_Treeshrew_Mouse
HuCBLN2Pro (1798 bp)	hg38 chr18:72542815-72544612	MEIS1	MA0498.2	401	407	1	CAGACAG	human	424	430	CAGACAG	7	CAGACA-	CAGACAG	0.857143	1	TRUE	TRUE	Human_Treeshrew_Mouse
HuCBLN2Pro (1798 bp)	hg38 chr18:72542815-72544612	MEIS3	MA0775.1	401	408	1	CAGACAGG	human	424	431	CAGACAGG	8	CAGACA--	CAGACAGG	0.75	1	TRUE	TRUE	Human_Treeshrew_Mouse
HuCBLN2Pro (1798 bp)	hg38 chr18:72542815-72544612	MIXL1	MA0662.1	467	476	1	TCCCATTAAC	human	499	508	TCCCATTAAC	10	TTTCACTAAC	TCCGAACAAC	0.7	0.7	TRUE	TRUE	Human_Treeshrew_Mouse
HuCBLN2Pro (1798 bp)	hg38 chr18:72542815-72544612	GSX1	MA0892.1	467	476	1	TCCCATTAAC	human	499	508	TCCCATTAAC	10	TTTCACTAAC	TCCGAACAAC	0.7	0.7	TRUE	TRUE	Human_Treeshrew_Mouse
HuCBLN2Pro (1798 bp)	hg38 chr18:72542815-72544612	EN2	MA0642.1	467	476	1	TCCCATTAAC	human	499	508	TCCCATTAAC	10	TTTCACTAAC	TCCGAACAAC	0.7	0.7	TRUE	TRUE	Human_Treeshrew_Mouse
HuCBLN2Pro (1798 bp)	hg38 chr18:72542815-72544612	EVX1	MA0887.1	467	476	1	TCCCATTAAC	human	499	508	TCCCATTAAC	10	TTTCACTAAC	TCCGAACAAC	0.7	0.7	TRUE	TRUE	Human_Treeshrew_Mouse
HuCBLN2Pro (1798 bp)	hg38 chr18:72542815-72544612	HOXB3	MA0903.1	467	476	1	TCCCATTAAC	human	499	508	TCCCATTAAC	10	TTTCACTAAC	TCCGAACAAC	0.7	0.7	TRUE	TRUE	Human_Treeshrew_Mouse
HuCBLN2Pro (1798 bp)	hg38 chr18:72542815-72544612	MNX1	MA0707.1	467	476	1	TCCCATTAAC	human	499	508	TCCCATTAAC	10	TTTCACTAAC	TCCGAACAAC	0.7	0.7	TRUE	TRUE	Human_Treeshrew_Mouse
HuCBLN2Pro (1798 bp)	hg38 chr18:72542815-72544612	LBX2	MA0699.1	467	476	1	TCCCATTAAC	human	499	508	TCCCATTAAC	10	TTTCACTAAC	TCCGAACAAC	0.7	0.7	TRUE	TRUE	Human_Treeshrew_Mouse
HuCBLN2Pro (1798 bp)	hg38 chr18:72542815-72544612	NOTO	MA0710.1	467	476	1	TCCCATTAAC	human	499	508	TCCCATTAAC	10	TTTCACTAAC	TCCGAACAAC	0.7	0.7	TRUE	TRUE	Human_Treeshrew_Mouse
HuCBLN2Pro (1798 bp)	hg38 chr18:72542815-72544612	EVX2	MA0888.1	467	476	1	TCCCATTAAC	human	499	508	TCCCATTAAC	10	TTTCACTAAC	TCCGAACAAC	0.7	0.7	TRUE	TRUE	Human_Treeshrew_Mouse
HuCBLN2Pro (1798 bp)	hg38 chr18:72542815-72544612	ESX1	MA0644.1	467	476	1	TCCCATTAAC	human	499	508	TCCCATTAAC	10	TTTCACTAAC	TCCGAACAAC	0.7	0.7	TRUE	TRUE	Human_Treeshrew_Mouse
HuCBLN2Pro (1798 bp)	hg38 chr18:72542815-72544612	HOXA6	MA1497.1	467	476	1	TCCCATTAAC	human	499	508	TCCCATTAAC	10	TTTCACTAAC	TCCGAACAAC	0.7	0.7	TRUE	TRUE	Human_Treeshrew_Mouse
HuCBLN2Pro (1798 bp)	hg38 chr18:72542815-72544612	ALX3	MA0634.1	467	476	1	TCCCATTAAC	human	499	508	TCCCATTAAC	10	TTTCACTAAC	TCCGAACAAC	0.7	0.7	TRUE	TRUE	Human_Treeshrew_Mouse
HuCBLN2Pro (1798 bp)	hg38 chr18:72542815-72544612	HMBOX1	MA0895.1	608	617	1	CTTCGTTAAA	human	658	667	CTTCGTTAAA	10	CCTCTTTAAA	CCTCGTTAGC	0.8	0.7	TRUE	TRUE	Human_Treeshrew_Mouse
HuCBLN2Pro (1798 bp)	hg38 chr18:72542815-72544612	HOXA4	MA1496.1	609	616	1	TTCGTTAA	human	659	666	TTCGTTAA	8	CTCTTTAA	CTCGTTAG	0.75	0.75	TRUE	TRUE	Human_Treeshrew_Mouse
HuCBLN2Pro (1798 bp)	hg38 chr18:72542815-72544612	MIXL1	MA0662.1	726	735	1	GAAAATGAGG	human	785	794	GAAAATGAGG	10	GAAAAAGAAT	GAAAATGAGG	0.7	1	TRUE	TRUE	Human_Treeshrew_Mouse
HuCBLN2Pro (1798 bp)	hg38 chr18:72542815-72544612	EN1	MA0027.2	727	734	1	AAAATGAG	human	786	793	AAAATGAG	8	AAAAAGAA	AAAATGAG	0.75	1	TRUE	TRUE	Human_Treeshrew_Mouse
HuCBLN2Pro (1798 bp)	hg38 chr18:72542815-72544612	LHX1	MA1518.1	727	734	1	AAAATGAG	human	786	793	AAAATGAG	8	AAAAAGAA	AAAATGAG	0.75	1	TRUE	TRUE	Human_Treeshrew_Mouse
HuCBLN2Pro (1798 bp)	hg38 chr18:72542815-72544612	NFATC3	MA0625.1	1429	1438	1	TGGTTCCAGA	human	1577	1586	TGGTTCCAGA	10	-GGTTCCAGG	TGGTTCCGGA	0.8	0.9	TRUE	TRUE	Human_Treeshrew_Mouse
HuCBLN2Pro (1798 bp)	hg38 chr18:72542815-72544612	NFATC1	MA0624.1	1429	1438	1	TGGTTCCAGA	human	1577	1586	TGGTTCCAGA	10	-GGTTCCAGG	TGGTTCCGGA	0.8	0.9	TRUE	TRUE	Human_Treeshrew_Mouse
HuCBLN2Pro (1798 bp)	hg38 chr18:72542815-72544612	NFATC2	MA0152.1	1430	1436	1	GGTTCCA	human	1578	1584	GGTTCCA	7	GGTTCCA	GGTTCCG	1	0.857143	TRUE	TRUE	Human_Treeshrew_Mouse
HuCBLN2Pro (1798 bp)	hg38 chr18:72542815-72544612	Hand1::Tcf3	MA0092.1	1512	1521	1	CCTCTGGACC	human	1662	1671	CCTCTGGACC	10	TCTCTGGGCT	CCTCTGAACC	0.7	0.9	TRUE	TRUE	Human_Treeshrew_Mouse
HuCBLN2Pro (1798 bp)	hg38 chr18:72542815-72544612	TBX3	MA1566.1	1566	1575	1	GCGGTGTCCG	human	1718	1727	GCGGTGTCCG	10	GCGGGATCGG	GCGGGTTCTG	0.7	0.7	TRUE	TRUE	Human_Treeshrew_Mouse
HuCBLN2Pro (1798 bp)	hg38 chr18:72542815-72544612	TBX6	MA1567.1	1566	1575	1	GCGGTGTCCG	human	1718	1727	GCGGTGTCCG	10	GCGGGATCGG	GCGGGTTCTG	0.7	0.7	TRUE	TRUE	Human_Treeshrew_Mouse
HuCBLN2Pro (1798 bp)	hg38 chr18:72542815-72544612	TFAP2B(var.2)	MA0812.1	1688	1698	1	TGCCGCAGGCT	human	1843	1853	TGCCGCAGGCT	11	TCCCGCTAGCT	TGCCGCAGGCT	0.727273	1	TRUE	TRUE	Human_Treeshrew_Mouse
HuCBLN2Pro (1798 bp)	hg38 chr18:72542815-72544612	TFAP2E	MA1569.1	1688	1698	1	TGCCGCAGGCT	human	1843	1853	TGCCGCAGGCT	11	TCCCGCTAGCT	TGCCGCAGGCT	0.727273	1	TRUE	TRUE	Human_Treeshrew_Mouse
HuCBLN2Pro (1798 bp)	hg38 chr18:72542815-72544612	Zic1::Zic2	MA1628.1	1688	1698	1	TGCCGCAGGCT	human	1843	1853	TGCCGCAGGCT	11	TCCCGCTAGCT	TGCCGCAGGCT	0.727273	1	TRUE	TRUE	Human_Treeshrew_Mouse
HuCBLN2Pro (1798 bp)	hg38 chr18:72542815-72544612	HLTF	MA0109.1	1	10	1	GTCCCTTTGG	human	1	10	GTCCCTTTGG	10	----------	GTCCCTTTAG	0	0.9	FALSE	TRUE	Human_Treeshrew
HuCBLN2Pro (1798 bp)	hg38 chr18:72542815-72544612	HLTF	MA0109.1	2	11	1	TCCCTTTGGT	human	2	11	TCCCTTTGGT	10	----------	TCCCTTTAGT	0	0.9	FALSE	TRUE	Human_Treeshrew
HuCBLN2Pro (1798 bp)	hg38 chr18:72542815-72544612	TFAP2E	MA1569.1	2	12	1	TCCCTTTGGTA	human	2	12	TCCCTTTGGTA	11	-----------	TCCCTTTAGTA	0	0.909091	FALSE	TRUE	Human_Treeshrew
HuCBLN2Pro (1798 bp)	hg38 chr18:72542815-72544612	DMRTA2	MA1478.1	5	16	1	CTTTGGTACAGA	human	5	16	CTTTGGTACAGA	12	------------	CTTTAGTAAAGA	0	0.833333	FALSE	TRUE	Human_Treeshrew
HuCBLN2Pro (1798 bp)	hg38 chr18:72542815-72544612	DMRTC2	MA1479.1	5	16	1	CTTTGGTACAGA	human	5	16	CTTTGGTACAGA	12	------------	CTTTAGTAAAGA	0	0.833333	FALSE	TRUE	Human_Treeshrew
HuCBLN2Pro (1798 bp)	hg38 chr18:72542815-72544612	GATA6	MA1104.2	14	26	1	AGATTTTATCTGT	human	14	26	AGATTTTATCTGT	13	---------CTGT	AGATTCTATCCAT	0.307692	0.769231	FALSE	TRUE	Human_Treeshrew
HuCBLN2Pro (1798 bp)	hg38 chr18:72542815-72544612	GATA4	MA0482.2	15	26	1	GATTTTATCTGT	human	15	26	GATTTTATCTGT	12	--------CTGT	GATTCTATCCAT	0.333333	0.75	FALSE	TRUE	Human_Treeshrew
HuCBLN2Pro (1798 bp)	hg38 chr18:72542815-72544612	GATA2	MA0036.3	16	26	1	ATTTTATCTGT	human	16	26	ATTTTATCTGT	11	-------CTGT	ATTCTATCCAT	0.363636	0.727273	FALSE	TRUE	Human_Treeshrew
HuCBLN2Pro (1798 bp)	hg38 chr18:72542815-72544612	Foxo1	MA0480.1	21	31	1	ATCTGTTTTCC	human	21	31	ATCTGTTTTCC	11	--CTGTTT---	ATCCATTTTCC	0.545455	0.818182	FALSE	TRUE	Human_Treeshrew
HuCBLN2Pro (1798 bp)	hg38 chr18:72542815-72544612	NFAT5	MA0606.1	25	34	1	GTTTTCCACC	human	25	34	GTTTTCCACC	10	GTTT------	ATTTTCCACC	0.4	0.9	FALSE	TRUE	Human_Treeshrew
HuCBLN2Pro (1798 bp)	hg38 chr18:72542815-72544612	NFATC3	MA0625.1	25	34	1	GTTTTCCACC	human	25	34	GTTTTCCACC	10	GTTT------	ATTTTCCACC	0.4	0.9	FALSE	TRUE	Human_Treeshrew
HuCBLN2Pro (1798 bp)	hg38 chr18:72542815-72544612	NFATC1	MA0624.1	25	34	1	GTTTTCCACC	human	25	34	GTTTTCCACC	10	GTTT------	ATTTTCCACC	0.4	0.9	FALSE	TRUE	Human_Treeshrew
HuCBLN2Pro (1798 bp)	hg38 chr18:72542815-72544612	NFATC2	MA0152.1	26	32	1	TTTTCCA	human	26	32	TTTTCCA	7	TTT----	TTTTCCA	0.428571	1	FALSE	TRUE	Human_Treeshrew
HuCBLN2Pro (1798 bp)	hg38 chr18:72542815-72544612	ZNF354C	MA0130.1	28	33	1	TTCCAC	human	28	33	TTCCAC	6	T-----	TTCCAC	0.166667	1	FALSE	TRUE	Human_Treeshrew
HuCBLN2Pro (1798 bp)	hg38 chr18:72542815-72544612	THAP1	MA0597.1	30	38	1	CCACCCACA	human	30	38	CCACCCACA	9	---------	CCACCCAAA	0	0.888889	FALSE	TRUE	Human_Treeshrew
HuCBLN2Pro (1798 bp)	hg38 chr18:72542815-72544612	ZNF354C	MA0130.1	32	37	1	ACCCAC	human	32	37	ACCCAC	6	------	ACCCAA	0	0.833333	FALSE	TRUE	Human_Treeshrew
HuCBLN2Pro (1798 bp)	hg38 chr18:72542815-72544612	SOX12	MA1561.1	36	46	1	ACAGAACAAAT	human	36	46	ACAGAACAAAT	11	-----------	AAAAAACAAAT	0	0.818182	FALSE	TRUE	Human_Treeshrew
HuCBLN2Pro (1798 bp)	hg38 chr18:72542815-72544612	SRY	MA0084.1	37	45	1	CAGAACAAA	human	37	45	CAGAACAAA	9	---------	AAAAACAAA	0	0.777778	FALSE	TRUE	Human_Treeshrew
HuCBLN2Pro (1798 bp)	hg38 chr18:72542815-72544612	SOX8	MA0868.2	38	47	1	AGAACAAATC	human	38	47	AGAACAAATC	10	----------	AAAACAAATC	0	0.9	FALSE	TRUE	Human_Treeshrew
HuCBLN2Pro (1798 bp)	hg38 chr18:72542815-72544612	SOX4	MA0867.2	39	48	1	GAACAAATCC	human	39	48	GAACAAATCC	10	----------	AAACAAATCC	0	0.9	FALSE	TRUE	Human_Treeshrew
HuCBLN2Pro (1798 bp)	hg38 chr18:72542815-72544612	RHOXF1	MA0719.1	42	49	1	CAAATCCC	human	42	49	CAAATCCC	8	--------	CAAATCCC	0	1	FALSE	TRUE	Human_Treeshrew
HuCBLN2Pro (1798 bp)	hg38 chr18:72542815-72544612	Gfi1b	MA0483.1	43	53	1	AAATCCCAGGA	human	43	53	AAATCCCAGGA	11	-----------	AAATCCCAGGA	0	1	FALSE	TRUE	Human_Treeshrew
HuCBLN2Pro (1798 bp)	hg38 chr18:72542815-72544612	Stat4	MA0518.1	45	58	1	ATCCCAGGAATCTC	human	45	58	ATCCCAGGAATCTC	14	------------TA	ATCCCAGGAAGTTA	0.0714286	0.785714	FALSE	TRUE	Human_Treeshrew
HuCBLN2Pro (1798 bp)	hg38 chr18:72542815-72544612	STAT1	MA0137.3	45	55	1	ATCCCAGGAAT	human	45	55	ATCCCAGGAAT	11	-----------	ATCCCAGGAAG	0	0.909091	FALSE	TRUE	Human_Treeshrew
HuCBLN2Pro (1798 bp)	hg38 chr18:72542815-72544612	STAT3	MA0144.2	45	55	1	ATCCCAGGAAT	human	45	55	ATCCCAGGAAT	11	-----------	ATCCCAGGAAG	0	0.909091	FALSE	TRUE	Human_Treeshrew
HuCBLN2Pro (1798 bp)	hg38 chr18:72542815-72544612	ELF5	MA0136.2	47	57	1	CCCAGGAATCT	human	47	57	CCCAGGAATCT	11	----------T	CCCAGGAAGTT	0.0909091	0.818182	FALSE	TRUE	Human_Treeshrew
HuCBLN2Pro (1798 bp)	hg38 chr18:72542815-72544612	LHX1	MA1518.1	66	73	1	CGAATAAG	human	66	73	CGAATAAG	8	TGAA----	TGAAAAAG	0.375	0.75	FALSE	TRUE	Human_Treeshrew
HuCBLN2Pro (1798 bp)	hg38 chr18:72542815-72544612	BARX2	MA1471.1	67	78	1	GAATAAGATTAC	human	67	78	GAATAAGATTAC	12	GAA---------	GAAAAAGACTAA	0.25	0.75	FALSE	TRUE	Human_Treeshrew
HuCBLN2Pro (1798 bp)	hg38 chr18:72542815-72544612	Crx	MA0467.1	68	78	1	AATAAGATTAC	human	68	78	AATAAGATTAC	11	AA---------	AAAAAGACTAA	0.181818	0.727273	FALSE	TRUE	Human_Treeshrew
HuCBLN2Pro (1798 bp)	hg38 chr18:72542815-72544612	BSX	MA0876.1	71	78	1	AAGATTAC	human	71	78	AAGATTAC	8	--------	AAGACTAA	0	0.75	FALSE	TRUE	Human_Treeshrew
HuCBLN2Pro (1798 bp)	hg38 chr18:72542815-72544612	LHX1	MA1518.1	71	78	1	AAGATTAC	human	71	78	AAGATTAC	8	--------	AAGACTAA	0	0.75	FALSE	TRUE	Human_Treeshrew
HuCBLN2Pro (1798 bp)	hg38 chr18:72542815-72544612	HOXA7	MA1498.1	71	78	1	AAGATTAC	human	71	78	AAGATTAC	8	--------	AAGACTAA	0	0.75	FALSE	TRUE	Human_Treeshrew
HuCBLN2Pro (1798 bp)	hg38 chr18:72542815-72544612	NKX6-2	MA0675.1	71	78	1	AAGATTAC	human	71	78	AAGATTAC	8	--------	AAGACTAA	0	0.75	FALSE	TRUE	Human_Treeshrew
HuCBLN2Pro (1798 bp)	hg38 chr18:72542815-72544612	UNCX	MA0721.1	71	78	1	AAGATTAC	human	71	78	AAGATTAC	8	--------	AAGACTAA	0	0.75	FALSE	TRUE	Human_Treeshrew
HuCBLN2Pro (1798 bp)	hg38 chr18:72542815-72544612	BARX1	MA0875.1	71	78	1	AAGATTAC	human	71	78	AAGATTAC	8	--------	AAGACTAA	0	0.75	FALSE	TRUE	Human_Treeshrew
HuCBLN2Pro (1798 bp)	hg38 chr18:72542815-72544612	PDX1	MA0132.2	71	78	1	AAGATTAC	human	71	78	AAGATTAC	8	--------	AAGACTAA	0	0.75	FALSE	TRUE	Human_Treeshrew
HuCBLN2Pro (1798 bp)	hg38 chr18:72542815-72544612	GSX2	MA0893.2	71	78	1	AAGATTAC	human	71	78	AAGATTAC	8	--------	AAGACTAA	0	0.75	FALSE	TRUE	Human_Treeshrew
HuCBLN2Pro (1798 bp)	hg38 chr18:72542815-72544612	RHOXF1	MA0719.1	151	158	1	TAAAGCCA	human	151	158	TAAAGCCA	8	-----CTC	CAAAGCCA	0.125	0.875	FALSE	TRUE	Human_Treeshrew
HuCBLN2Pro (1798 bp)	hg38 chr18:72542815-72544612	NFIX	MA0671.1	152	160	1	AAAGCCAAA	human	152	160	AAAGCCAAA	9	----CTCAA	AAAGCCAAA	0.333333	1	FALSE	TRUE	Human_Treeshrew
HuCBLN2Pro (1798 bp)	hg38 chr18:72542815-72544612	TCF3	MA0522.3	159	169	1	AACACCTACTT	human	159	169	AACACCTACTT	11	AAACCTCACCT	AATACCCACTT	0.545455	0.818182	FALSE	TRUE	Human_Treeshrew
HuCBLN2Pro (1798 bp)	hg38 chr18:72542815-72544612	ETV5	MA0765.2	164	174	1	CTACTTCCAAG	human	164	174	CTACTTCCAAG	11	TCACCTTT---	CCACTTTC-AG	0.272727	0.727273	FALSE	TRUE	Human_Treeshrew
HuCBLN2Pro (1798 bp)	hg38 chr18:72542815-72544612	HLTF	MA0109.1	164	173	1	CTACTTCCAA	human	164	173	CTACTTCCAA	10	TCACCTTT--	CCACTTTC-A	0.3	0.7	FALSE	TRUE	Human_Treeshrew
HuCBLN2Pro (1798 bp)	hg38 chr18:72542815-72544612	NFATC3	MA0625.1	165	174	1	TACTTCCAAG	human	165	174	TACTTCCAAG	10	CACCTTT---	CACTTTC-AG	0.3	0.7	FALSE	TRUE	Human_Treeshrew
HuCBLN2Pro (1798 bp)	hg38 chr18:72542815-72544612	NFATC1	MA0624.1	165	174	1	TACTTCCAAG	human	165	174	TACTTCCAAG	10	CACCTTT---	CACTTTC-AG	0.3	0.7	FALSE	TRUE	Human_Treeshrew
HuCBLN2Pro (1798 bp)	hg38 chr18:72542815-72544612	Nr5a2	MA0505.1	166	180	1	ACTTCCAAGGTCCCT	human	166	180	ACTTCCAAGGTCCCT	15	ACCTTT---GTCCCT	ACTTTC-AGGTCTCC	0.6	0.733333	FALSE	TRUE	Human_Treeshrew
HuCBLN2Pro (1798 bp)	hg38 chr18:72542815-72544612	NFATC2	MA0152.1	166	172	1	ACTTCCA	human	166	172	ACTTCCA	7	ACCTTT-	ACTTTC-	0.428571	0.714286	FALSE	TRUE	Human_Treeshrew
HuCBLN2Pro (1798 bp)	hg38 chr18:72542815-72544612	NR5A1	MA1540.1	169	179	1	TCCAAGGTCCC	human	169	179	TCCAAGGTCCC	11	TTT---GTCCC	TTC-AGGTCTC	0.545455	0.727273	FALSE	TRUE	Human_Treeshrew
HuCBLN2Pro (1798 bp)	hg38 chr18:72542815-72544612	Esrrg	MA0643.1	170	179	1	CCAAGGTCCC	human	170	179	CCAAGGTCCC	10	TT---GTCCC	TC-AGGTCTC	0.5	0.7	FALSE	TRUE	Human_Treeshrew
HuCBLN2Pro (1798 bp)	hg38 chr18:72542815-72544612	NR2C1	MA1535.1	171	179	1	CAAGGTCCC	human	171	179	CAAGGTCCC	9	T---GTCCC	C-AGGTCTC	0.555556	0.777778	FALSE	TRUE	Human_Treeshrew
HuCBLN2Pro (1798 bp)	hg38 chr18:72542815-72544612	NFIX	MA0671.1	181	189	1	GCAGCCACT	human	181	189	GCAGCCACT	9	G--GGTACT	GCAGCCGCT	0.555556	0.888889	FALSE	TRUE	Human_Treeshrew
HuCBLN2Pro (1798 bp)	hg38 chr18:72542815-72544612	THAP1	MA0597.1	182	190	1	CAGCCACTA	human	182	190	CAGCCACTA	9	--GGTACTC	CAGCCGCTG	0.444444	0.777778	FALSE	TRUE	Human_Treeshrew
HuCBLN2Pro (1798 bp)	hg38 chr18:72542815-72544612	ZNF354C	MA0130.1	183	188	1	AGCCAC	human	183	188	AGCCAC	6	-GGTAC	AGCCGC	0.5	0.833333	FALSE	TRUE	Human_Treeshrew
HuCBLN2Pro (1798 bp)	hg38 chr18:72542815-72544612	TBX3	MA1566.1	202	211	1	TGGGTGAAAC	human	202	211	TGGGTGAAAC	10	TGAGTAGGCT	TGCGAGAAAC	0.4	0.8	FALSE	TRUE	Human_Treeshrew
HuCBLN2Pro (1798 bp)	hg38 chr18:72542815-72544612	NR2C2(var.2)	MA1536.1	202	209	1	TGGGTGAA	human	202	209	TGGGTGAA	8	TGAGTAGG	TGCGAGAA	0.5	0.75	FALSE	TRUE	Human_Treeshrew
HuCBLN2Pro (1798 bp)	hg38 chr18:72542815-72544612	TBX6	MA1567.1	202	211	1	TGGGTGAAAC	human	202	211	TGGGTGAAAC	10	TGAGTAGGCT	TGCGAGAAAC	0.4	0.8	FALSE	TRUE	Human_Treeshrew
HuCBLN2Pro (1798 bp)	hg38 chr18:72542815-72544612	HLTF	MA0109.1	224	233	1	TCTCTTAGGC	human	224	233	TCTCTTAGGC	10	--------GA	TCTCT---GC	0.1	0.7	FALSE	TRUE	Human_Treeshrew
HuCBLN2Pro (1798 bp)	hg38 chr18:72542815-72544612	SOX18	MA1563.1	248	255	1	AACGACGG	human	248	262	AACGAC-------GG	15	AGCGCCCATAGGTGG	AGCGAC-------GG	0.4	0.933333	FALSE	TRUE	Human_Treeshrew
HuCBLN2Pro (1798 bp)	hg38 chr18:72542815-72544612	ELF5	MA0136.2	250	260	1	CGACGGAATCC	human	250	267	CGAC-------GGAATCC	18	CGCCCATAGGTGGCGCCC	CGAC-------GGGAATC	0.388889	0.833333	FALSE	TRUE	Human_Treeshrew
HuCBLN2Pro (1798 bp)	hg38 chr18:72542815-72544612	NFATC4	MA1525.1	251	260	1	GACGGAATCC	human	251	267	GAC-------GGAATCC	17	GCCCATAGGTGGCGCCC	GAC-------GGGAATC	0.352941	0.823529	FALSE	TRUE	Human_Treeshrew
HuCBLN2Pro (1798 bp)	hg38 chr18:72542815-72544612	NR2C2(var.2)	MA1536.1	267	274	1	TGGGTTAT	human	274	286	TG-----GGTTAT	13	CGTGCTTGCGCAT	CG-----GCGTAT	0.307692	0.769231	FALSE	TRUE	Human_Treeshrew
HuCBLN2Pro (1798 bp)	hg38 chr18:72542815-72544612	Hand1::Tcf3	MA0092.1	281	290	1	GCTCTGGTTT	human	293	310	GCTCT--------GGTTT	18	GCTCTCCAGGCGCAGCTC	GCTAT--------TGTTC	0.388889	0.833333	FALSE	TRUE	Human_Treeshrew
HuCBLN2Pro (1798 bp)	hg38 chr18:72542815-72544612	THAP1	MA0597.1	328	336	1	CAGCCCCTG	human	351	359	CAGCCCCTG	9	CTGC-----	CAGCACTTG	0.333333	0.777778	FALSE	TRUE	Human_Treeshrew
HuCBLN2Pro (1798 bp)	hg38 chr18:72542815-72544612	RFX7	MA1554.1	339	347	1	GGTTTCTGC	human	362	370	GGTTTCTGC	9	-GTTTTAAT	GGGTTCGGC	0.444444	0.777778	FALSE	TRUE	Human_Treeshrew
HuCBLN2Pro (1798 bp)	hg38 chr18:72542815-72544612	Stat5a::Stat5b	MA0519.1	340	350	1	GTTTCTGCGAA	human	363	373	GTTTCTGCGAA	11	GTTTTAATAAA	GGTTCGGCTAA	0.545455	0.727273	FALSE	TRUE	Human_Treeshrew
HuCBLN2Pro (1798 bp)	hg38 chr18:72542815-72544612	Stat4	MA0518.1	341	354	1	TTTCTGCGAACTTA	human	364	377	TTTCTGCGAACTTA	14	TTTTAATAAA--TA	GTTCGGCTAACTTA	0.5	0.785714	FALSE	TRUE	Human_Treeshrew
HuCBLN2Pro (1798 bp)	hg38 chr18:72542815-72544612	NR1I3	MA1534.1	346	354	1	GCGAACTTA	human	369	377	GCGAACTTA	9	ATAAA--TA	GCTAACTTA	0.444444	0.888889	FALSE	TRUE	Human_Treeshrew
HuCBLN2Pro (1798 bp)	hg38 chr18:72542815-72544612	Gmeb1	MA0615.1	348	364	1	GAACTTACGCGCCCGTC	human	371	387	GAACTTACGCGCCCGTC	17	AAA--TACGAGT-GGTG	TAACTTACGCGTCCGTT	0.529412	0.823529	FALSE	TRUE	Human_Treeshrew
HuCBLN2Pro (1798 bp)	hg38 chr18:72542815-72544612	HLTF	MA0109.1	348	357	1	GAACTTACGC	human	371	380	GAACTTACGC	10	AAA--TACGA	TAACTTACGC	0.6	0.9	FALSE	TRUE	Human_Treeshrew
HuCBLN2Pro (1798 bp)	hg38 chr18:72542815-72544612	E2F2	MA0864.2	350	365	1	ACTTACGCGCCCGTCT	human	373	388	ACTTACGCGCCCGTCT	16	A--TACGAGT-GGTGC	ACTTACGCGTCCGTTT	0.5	0.875	FALSE	TRUE	Human_Treeshrew
HuCBLN2Pro (1798 bp)	hg38 chr18:72542815-72544612	KLF2	MA1515.1	352	362	1	TTACGCGCCCG	human	375	385	TTACGCGCCCG	11	-TACGAGT-GG	TTACGCGTCCG	0.545455	0.909091	FALSE	TRUE	Human_Treeshrew
HuCBLN2Pro (1798 bp)	hg38 chr18:72542815-72544612	SP9	MA1564.1	353	364	1	TACGCGCCCGTC	human	376	387	TACGCGCCCGTC	12	TACGAGT-GGTG	TACGCGTCCGTT	0.583333	0.833333	FALSE	TRUE	Human_Treeshrew
HuCBLN2Pro (1798 bp)	hg38 chr18:72542815-72544612	THAP1	MA0597.1	356	364	1	GCGCCCGTC	human	379	387	GCGCCCGTC	9	GAGT-GGTG	GCGTCCGTT	0.444444	0.777778	FALSE	TRUE	Human_Treeshrew
HuCBLN2Pro (1798 bp)	hg38 chr18:72542815-72544612	THAP1	MA0597.1	372	380	1	TTGCCCCGT	human	395	403	TTGCCCCGT	9	G--CTCCAG	T--CCCCGT	0.333333	0.777778	FALSE	TRUE	Human_Treeshrew
HuCBLN2Pro (1798 bp)	hg38 chr18:72542815-72544612	HIC2	MA0738.1	372	380	1	TTGCCCCGT	human	395	403	TTGCCCCGT	9	G--CTCCAG	T--CCCCGT	0.333333	0.777778	FALSE	TRUE	Human_Treeshrew
HuCBLN2Pro (1798 bp)	hg38 chr18:72542815-72544612	HINFP	MA0131.2	375	386	1	CCCCGTCCCCGC	human	398	409	CCCCGTCCCCGC	12	CTCCAGCCCCGG	CCCCGTCCCT-C	0.666667	0.833333	FALSE	TRUE	Human_Treeshrew
HuCBLN2Pro (1798 bp)	hg38 chr18:72542815-72544612	HIC2	MA0738.1	379	387	1	GTCCCCGCT	human	402	410	GTCCCCGCT	9	AGCCCCGGG	GTCCCT-CT	0.555556	0.777778	FALSE	TRUE	Human_Treeshrew
HuCBLN2Pro (1798 bp)	hg38 chr18:72542815-72544612	MAZ	MA1522.1	384	394	1	CGCTCCTCCCA	human	407	417	CGCTCCTCCCA	11	CGGGGTT--CA	T-CTTCTCCCA	0.454545	0.727273	FALSE	TRUE	Human_Treeshrew
HuCBLN2Pro (1798 bp)	hg38 chr18:72542815-72544612	KLF5	MA0599.1	385	394	1	GCTCCTCCCA	human	408	417	GCTCCTCCCA	10	GGGGTT--CA	-CTTCTCCCA	0.4	0.8	FALSE	TRUE	Human_Treeshrew
HuCBLN2Pro (1798 bp)	hg38 chr18:72542815-72544612	Stat4	MA0518.1	389	402	1	CTCCCAGGAAAGCA	human	412	425	CTCCCAGGAAAGCA	14	TT--CAGAGCAGCA	CTCCCACTAAGCCA	0.571429	0.714286	FALSE	TRUE	Human_Treeshrew
HuCBLN2Pro (1798 bp)	hg38 chr18:72542815-72544612	STAT1	MA0137.3	389	399	1	CTCCCAGGAAA	human	412	422	CTCCCAGGAAA	11	TT--CAGAGCA	CTCCCACTAAG	0.454545	0.727273	FALSE	TRUE	Human_Treeshrew
HuCBLN2Pro (1798 bp)	hg38 chr18:72542815-72544612	STAT3	MA0144.2	389	399	1	CTCCCAGGAAA	human	412	422	CTCCCAGGAAA	11	TT--CAGAGCA	CTCCCACTAAG	0.454545	0.727273	FALSE	TRUE	Human_Treeshrew
HuCBLN2Pro (1798 bp)	hg38 chr18:72542815-72544612	NFIX	MA0671.1	405	413	1	CAGGCCATT	human	428	436	CAGGCCATT	9	CA-------	CAGGGCGTT	0.222222	0.777778	FALSE	TRUE	Human_Treeshrew
HuCBLN2Pro (1798 bp)	hg38 chr18:72542815-72544612	NR4A2	MA0160.1	405	412	1	CAGGCCAT	human	428	435	CAGGCCAT	8	CA------	CAGGGCGT	0.25	0.75	FALSE	TRUE	Human_Treeshrew
HuCBLN2Pro (1798 bp)	hg38 chr18:72542815-72544612	HLTF	MA0109.1	407	416	1	GGCCATTTCA	human	430	439	GGCCATTTCA	10	----------	GGGCGTTTCA	0	0.8	FALSE	TRUE	Human_Treeshrew
HuCBLN2Pro (1798 bp)	hg38 chr18:72542815-72544612	NFAT5	MA0606.1	410	419	1	CATTTCAATA	human	433	443	CATTTCAA-TA	11	---------CA	CGTTTCAATTC	0.181818	0.727273	FALSE	TRUE	Human_Treeshrew
HuCBLN2Pro (1798 bp)	hg38 chr18:72542815-72544612	LIN54	MA0619.1	411	419	1	ATTTCAATA	human	434	443	ATTTCAA-TA	10	--------CA	GTTTCAATTC	0.2	0.7	FALSE	TRUE	Human_Treeshrew
HuCBLN2Pro (1798 bp)	hg38 chr18:72542815-72544612	Hic1	MA0739.1	417	425	1	ATACCAGCC	human	440	449	A-TACCAGCC	10	--CATAAACC	ATTCCCAGCC	0.5	0.8	FALSE	TRUE	Human_Treeshrew
HuCBLN2Pro (1798 bp)	hg38 chr18:72542815-72544612	THAP1	MA0597.1	421	429	1	CAGCCCAGA	human	445	453	CAGCCCAGA	9	AAACCCAGG	CAGCCCAGA	0.666667	1	FALSE	TRUE	Human_Treeshrew
HuCBLN2Pro (1798 bp)	hg38 chr18:72542815-72544612	SP9	MA1564.1	441	452	1	AAGCCGCCCCCT	human	468	480	AAGCCG-CCCCCT	13	GAGCCTCTTTAAT	AAGCCTCCCCCCT	0.384615	0.846154	FALSE	TRUE	Human_Treeshrew
HuCBLN2Pro (1798 bp)	hg38 chr18:72542815-72544612	Klf1	MA0493.1	442	452	1	AGCCGCCCCCT	human	469	480	AGCCG-CCCCCT	12	AGCCTCTTTAAT	AGCCTCCCCCCT	0.416667	0.833333	FALSE	TRUE	Human_Treeshrew
HuCBLN2Pro (1798 bp)	hg38 chr18:72542815-72544612	KLF3	MA1516.1	442	452	1	AGCCGCCCCCT	human	469	480	AGCCG-CCCCCT	12	AGCCTCTTTAAT	AGCCTCCCCCCT	0.416667	0.833333	FALSE	TRUE	Human_Treeshrew
HuCBLN2Pro (1798 bp)	hg38 chr18:72542815-72544612	EGR1	MA0162.4	442	455	1	AGCCGCCCCCTCGC	human	469	483	AGCCG-CCCCCTCGC	15	AGCCTCTTTAATGTC	AGCCTCCCCCCTCCC	0.4	0.8	FALSE	TRUE	Human_Treeshrew
HuCBLN2Pro (1798 bp)	hg38 chr18:72542815-72544612	KLF2	MA1515.1	442	452	1	AGCCGCCCCCT	human	469	480	AGCCG-CCCCCT	12	AGCCTCTTTAAT	AGCCTCCCCCCT	0.416667	0.833333	FALSE	TRUE	Human_Treeshrew
HuCBLN2Pro (1798 bp)	hg38 chr18:72542815-72544612	KLF16	MA0741.1	443	453	1	GCCGCCCCCTC	human	470	481	GCCG-CCCCCTC	12	GCCTCTTTAATG	GCCTCCCCCCTC	0.333333	0.833333	FALSE	TRUE	Human_Treeshrew
HuCBLN2Pro (1798 bp)	hg38 chr18:72542815-72544612	KLF5	MA0599.1	443	452	1	GCCGCCCCCT	human	470	480	GCCG-CCCCCT	11	GCCTCTTTAAT	GCCTCCCCCCT	0.363636	0.818182	FALSE	TRUE	Human_Treeshrew
HuCBLN2Pro (1798 bp)	hg38 chr18:72542815-72544612	THAP1	MA0597.1	444	452	1	CCGCCCCCT	human	471	480	CCG-CCCCCT	10	CCTCTTTAAT	CCTCCCCCCT	0.3	0.8	FALSE	TRUE	Human_Treeshrew
HuCBLN2Pro (1798 bp)	hg38 chr18:72542815-72544612	EGR1	MA0162.4	444	457	1	CCGCCCCCTCGCCG	human	471	485	CCG-CCCCCTCGCCG	15	CCTCTTTAATGTCTG	CCTCCCCCCTCCCCG	0.333333	0.8	FALSE	TRUE	Human_Treeshrew
HuCBLN2Pro (1798 bp)	hg38 chr18:72542815-72544612	ZNF148	MA1653.1	446	457	1	GCCCCCTCGCCG	human	473	485	G-CCCCCTCGCCG	13	TCTTTAATGTCTG	TCCCCCCTCCCCG	0.230769	0.769231	FALSE	TRUE	Human_Treeshrew
HuCBLN2Pro (1798 bp)	hg38 chr18:72542815-72544612	VEZF1	MA1578.1	446	455	1	GCCCCCTCGC	human	473	483	G-CCCCCTCGC	11	TCTTTAATGTC	TCCCCCCTCCC	0.181818	0.727273	FALSE	TRUE	Human_Treeshrew
HuCBLN2Pro (1798 bp)	hg38 chr18:72542815-72544612	KLF6	MA1517.1	451	461	1	CTCGCCGCCCA	human	479	489	CTCGCCGCCCA	11	ATGTCTGCCAA	CTCCCCGCCCA	0.545455	0.909091	FALSE	TRUE	Human_Treeshrew
HuCBLN2Pro (1798 bp)	hg38 chr18:72542815-72544612	KLF2	MA1515.1	451	461	1	CTCGCCGCCCA	human	479	489	CTCGCCGCCCA	11	ATGTCTGCCAA	CTCCCCGCCCA	0.545455	0.909091	FALSE	TRUE	Human_Treeshrew
HuCBLN2Pro (1798 bp)	hg38 chr18:72542815-72544612	SP9	MA1564.1	452	463	1	TCGCCGCCCACA	human	480	491	TCGCCGCCCACA	12	TGTCTGCCAAAA	TCCCCGCCCACG	0.583333	0.833333	FALSE	TRUE	Human_Treeshrew
HuCBLN2Pro (1798 bp)	hg38 chr18:72542815-72544612	KLF5	MA0599.1	452	461	1	TCGCCGCCCA	human	480	489	TCGCCGCCCA	10	TGTCTGCCAA	TCCCCGCCCA	0.6	0.9	FALSE	TRUE	Human_Treeshrew
HuCBLN2Pro (1798 bp)	hg38 chr18:72542815-72544612	EGR1	MA0162.4	453	466	1	CGCCGCCCACAGCC	human	481	494	CGCCGCCCACAGCC	14	GTCTGCCAAAAGCT	CCCCGCCCACGGCC	0.571429	0.857143	FALSE	TRUE	Human_Treeshrew
HuCBLN2Pro (1798 bp)	hg38 chr18:72542815-72544612	THAP1	MA0597.1	455	463	1	CCGCCCACA	human	483	491	CCGCCCACA	9	CTGCCAAAA	CCGCCCACG	0.666667	0.888889	FALSE	TRUE	Human_Treeshrew
HuCBLN2Pro (1798 bp)	hg38 chr18:72542815-72544612	TFAP2A(var.2)	MA0810.1	456	467	1	CGCCCACAGCCT	human	484	499	CGCCCACAGCC----T	16	TGCCAAAAGCTGACAT	CGCCCACGGCC----T	0.5	0.9375	FALSE	TRUE	Human_Treeshrew
HuCBLN2Pro (1798 bp)	hg38 chr18:72542815-72544612	ZNF354C	MA0130.1	457	462	1	GCCCAC	human	485	490	GCCCAC	6	GCCAAA	GCCCAC	0.666667	1	FALSE	TRUE	Human_Treeshrew
HuCBLN2Pro (1798 bp)	hg38 chr18:72542815-72544612	ZNF460	MA1596.1	458	473	1	CCCACAGCCTCCCATT	human	486	505	CCCACAGCC----TCCCATT	20	CCAAAAGCTGACATTTCACT	CCCACGGCC----TCCGAAC	0.5	0.8	FALSE	TRUE	Human_Treeshrew
HuCBLN2Pro (1798 bp)	hg38 chr18:72542815-72544612	HOXA10	MA0899.1	467	477	1	TCCCATTAACT	human	499	515	TCCCATTAAC------T	17	TTTCACTAACCGGAGAT	TCCGAACAAC------T	0.470588	0.823529	FALSE	TRUE	Human_Treeshrew
HuCBLN2Pro (1798 bp)	hg38 chr18:72542815-72544612	Isl1	MA1608.1	467	477	1	TCCCATTAACT	human	499	515	TCCCATTAAC------T	17	TTTCACTAACCGGAGAT	TCCGAACAAC------T	0.470588	0.823529	FALSE	TRUE	Human_Treeshrew
HuCBLN2Pro (1798 bp)	hg38 chr18:72542815-72544612	ETV5	MA0765.2	475	485	1	ACTCTTCCAGT	human	507	523	AC------TCTTCCAGT	17	ACCGGAGATTTTGGAAT	AC------TCTTGCAAT	0.411765	0.882353	FALSE	TRUE	Human_Treeshrew
HuCBLN2Pro (1798 bp)	hg38 chr18:72542815-72544612	ELK4	MA0076.2	475	485	1	ACTCTTCCAGT	human	507	523	AC------TCTTCCAGT	17	ACCGGAGATTTTGGAAT	AC------TCTTGCAAT	0.411765	0.882353	FALSE	TRUE	Human_Treeshrew
HuCBLN2Pro (1798 bp)	hg38 chr18:72542815-72544612	NFATC3	MA0625.1	476	485	1	CTCTTCCAGT	human	508	523	C------TCTTCCAGT	16	CCGGAGATTTTGGAAT	C------TCTTGCAAT	0.375	0.875	FALSE	TRUE	Human_Treeshrew
HuCBLN2Pro (1798 bp)	hg38 chr18:72542815-72544612	NFATC1	MA0624.1	476	485	1	CTCTTCCAGT	human	508	523	C------TCTTCCAGT	16	CCGGAGATTTTGGAAT	C------TCTTGCAAT	0.375	0.875	FALSE	TRUE	Human_Treeshrew
HuCBLN2Pro (1798 bp)	hg38 chr18:72542815-72544612	NFATC2	MA0152.1	477	483	1	TCTTCCA	human	515	521	TCTTCCA	7	TTTTGGA	TCTTGCA	0.571429	0.857143	FALSE	TRUE	Human_Treeshrew
HuCBLN2Pro (1798 bp)	hg38 chr18:72542815-72544612	BCL6	MA0463.2	486	501	1	ATTCTTTCTAAGAACA	human	524	546	ATTCTTTC-------TAAGAACA	23	CGCAGTTTAAAACCATTAAATTA	ATTCTTTC-------CGAGAAGA	0.26087	0.869565	FALSE	TRUE	Human_Treeshrew
HuCBLN2Pro (1798 bp)	hg38 chr18:72542815-72544612	Stat5b	MA1625.1	488	502	1	TCTTTCTAAGAACAG	human	526	547	TCTTTC-------TAAGAACAG	22	CAGTTTAAAACCATTAAATTAC	TCTTTC-------CGAGAAGAC	0.272727	0.818182	FALSE	TRUE	Human_Treeshrew
HuCBLN2Pro (1798 bp)	hg38 chr18:72542815-72544612	Stat5a::Stat5b	MA0519.1	489	499	1	CTTTCTAAGAA	human	527	544	CTTTC-------TAAGAA	18	AGTTTAAAACCATTAAAT	CTTTC-------CGAGAA	0.277778	0.888889	FALSE	TRUE	Human_Treeshrew
HuCBLN2Pro (1798 bp)	hg38 chr18:72542815-72544612	Stat4	MA0518.1	490	503	1	TTTCTAAGAACAGA	human	528	548	TTTC-------TAAGAACAGA	21	GTTTAAAACCATTAAATTACC	TTTC-------CGAGAAGACA	0.285714	0.809524	FALSE	TRUE	Human_Treeshrew
HuCBLN2Pro (1798 bp)	hg38 chr18:72542815-72544612	Stat5a	MA1624.1	490	501	1	TTTCTAAGAACA	human	528	546	TTTC-------TAAGAACA	19	GTTTAAAACCATTAAATTA	TTTC-------CGAGAAGA	0.315789	0.842105	FALSE	TRUE	Human_Treeshrew
HuCBLN2Pro (1798 bp)	hg38 chr18:72542815-72544612	THAP1	MA0597.1	536	544	1	CAGCCCCGA	human	581	589	CAGCCCCGA	9	---------	CAGCCCAGG	0	0.777778	FALSE	TRUE	Human_Treeshrew
HuCBLN2Pro (1798 bp)	hg38 chr18:72542815-72544612	KLF4	MA0039.4	576	587	1	TCCTCCACCCCT	human	626	637	TCCTCCACCCCT	12	TTTGGTACCCT-	TCTTGCACCCCA	0.416667	0.75	FALSE	TRUE	Human_Treeshrew
HuCBLN2Pro (1798 bp)	hg38 chr18:72542815-72544612	KLF2	MA1515.1	576	586	1	TCCTCCACCCC	human	626	636	TCCTCCACCCC	11	TTTGGTACCCT	TCTTGCACCCC	0.454545	0.818182	FALSE	TRUE	Human_Treeshrew
HuCBLN2Pro (1798 bp)	hg38 chr18:72542815-72544612	KLF5	MA0599.1	577	586	1	CCTCCACCCC	human	627	636	CCTCCACCCC	10	TTGGTACCCT	CTTGCACCCC	0.4	0.8	FALSE	TRUE	Human_Treeshrew
HuCBLN2Pro (1798 bp)	hg38 chr18:72542815-72544612	OSR2	MA1646.1	622	633	1	ACGCAGAAGGCG	human	672	684	ACGC-AGAAGGCG	13	-------------	ACGCAAGAAAGC-	0.0769231	0.769231	FALSE	TRUE	Human_Treeshrew
HuCBLN2Pro (1798 bp)	hg38 chr18:72542815-72544612	NR2C1	MA1535.1	653	661	1	GCAGGTCGG	human	711	720	GCA-GGTCGG	10	TCAAGACTTG	GCACGGCCGG	0.4	0.8	FALSE	TRUE	Human_Treeshrew
HuCBLN2Pro (1798 bp)	hg38 chr18:72542815-72544612	NR2C2(var.2)	MA1536.1	654	661	1	CAGGTCGG	human	712	720	CA-GGTCGG	9	CAAGACTTG	CACGGCCGG	0.444444	0.777778	FALSE	TRUE	Human_Treeshrew
HuCBLN2Pro (1798 bp)	hg38 chr18:72542815-72544612	Stat4	MA0518.1	668	681	1	TTACCTGGAACATC	human	727	740	TTACCTGGAACATC	14	GAATTTGGA-----	TTACCTGGAACTGC	0.357143	0.857143	FALSE	TRUE	Human_Treeshrew
HuCBLN2Pro (1798 bp)	hg38 chr18:72542815-72544612	STAT3	MA0144.2	668	678	1	TTACCTGGAAC	human	727	737	TTACCTGGAAC	11	GAATTTGGA--	TTACCTGGAAC	0.454545	1	FALSE	TRUE	Human_Treeshrew
HuCBLN2Pro (1798 bp)	hg38 chr18:72542815-72544612	Hand1::Tcf3	MA0092.1	669	678	1	TACCTGGAAC	human	728	737	TACCTGGAAC	10	AATTTGGA--	TACCTGGAAC	0.5	1	FALSE	TRUE	Human_Treeshrew
HuCBLN2Pro (1798 bp)	hg38 chr18:72542815-72544612	ELF5	MA0136.2	670	680	1	ACCTGGAACAT	human	729	739	ACCTGGAACAT	11	ATTTGGA----	ACCTGGAACTG	0.454545	0.818182	FALSE	TRUE	Human_Treeshrew
HuCBLN2Pro (1798 bp)	hg38 chr18:72542815-72544612	ZBTB12	MA1649.1	670	680	1	ACCTGGAACAT	human	729	739	ACCTGGAACAT	11	ATTTGGA----	ACCTGGAACTG	0.454545	0.818182	FALSE	TRUE	Human_Treeshrew
HuCBLN2Pro (1798 bp)	hg38 chr18:72542815-72544612	DMRTA2	MA1478.1	670	681	1	ACCTGGAACATC	human	729	740	ACCTGGAACATC	12	ATTTGGA-----	ACCTGGAACTGC	0.416667	0.833333	FALSE	TRUE	Human_Treeshrew
HuCBLN2Pro (1798 bp)	hg38 chr18:72542815-72544612	NFATC4	MA1525.1	671	680	1	CCTGGAACAT	human	730	739	CCTGGAACAT	10	TTTGGA----	CCTGGAACTG	0.4	0.8	FALSE	TRUE	Human_Treeshrew
HuCBLN2Pro (1798 bp)	hg38 chr18:72542815-72544612	RHOXF1	MA0719.1	676	683	1	AACATCCA	human	735	742	AACATCCA	8	A-------	AACTGCCA	0.125	0.75	FALSE	TRUE	Human_Treeshrew
HuCBLN2Pro (1798 bp)	hg38 chr18:72542815-72544612	CUX1	MA0754.1	677	686	1	ACATCCATGC	human	736	745	ACATCCATGC	10	----------	ACTGCCATGA	0	0.7	FALSE	TRUE	Human_Treeshrew
HuCBLN2Pro (1798 bp)	hg38 chr18:72542815-72544612	CUX2	MA0755.1	677	686	1	ACATCCATGC	human	736	745	ACATCCATGC	10	----------	ACTGCCATGA	0	0.7	FALSE	TRUE	Human_Treeshrew
HuCBLN2Pro (1798 bp)	hg38 chr18:72542815-72544612	HINFP	MA0131.2	698	709	1	CGCTGTCCGCGA	human	757	768	CGCTGTCCGCGA	12	------------	TGCTGTCCGCGA	0	0.916667	FALSE	TRUE	Human_Treeshrew
HuCBLN2Pro (1798 bp)	hg38 chr18:72542815-72544612	HLTF	MA0109.1	717	726	1	CTGCTTAGAG	human	776	785	CTGCTTAGAG	10	------AAAG	CTGCTCAGAG	0.3	0.9	FALSE	TRUE	Human_Treeshrew
HuCBLN2Pro (1798 bp)	hg38 chr18:72542815-72544612	ZNF75D	MA1601.1	737	746	1	GAGTGGGAGC	human	796	805	GAGTGGGAGC	10	TGGAAGAAGA	GGACGGGAGC	0.4	0.7	FALSE	TRUE	Human_Treeshrew
HuCBLN2Pro (1798 bp)	hg38 chr18:72542815-72544612	ZNF263	MA0528.2	748	759	1	GTCGGGAGGAGG	human	807	818	GTCGGGAGGAGG	12	ACTCGGCTGGTG	GGCGGGAGGAGG	0.333333	0.916667	FALSE	TRUE	Human_Treeshrew
HuCBLN2Pro (1798 bp)	hg38 chr18:72542815-72544612	ZNF263	MA0528.2	751	762	1	GGGAGGAGGACA	human	810	821	GGGAGGAGGACA	12	CGGCTGGTGCTT	GGGAGGAGGACT	0.333333	0.916667	FALSE	TRUE	Human_Treeshrew
HuCBLN2Pro (1798 bp)	hg38 chr18:72542815-72544612	NR4A2	MA0160.1	756	763	1	GAGGACAC	human	815	822	GAGGACAC	8	GGTGCTTC	GAGGACTC	0.375	0.875	FALSE	TRUE	Human_Treeshrew
HuCBLN2Pro (1798 bp)	hg38 chr18:72542815-72544612	MEIS1	MA0498.2	757	763	1	AGGACAC	human	816	822	AGGACAC	7	GTGCTTC	AGGACTC	0.285714	0.857143	FALSE	TRUE	Human_Treeshrew
HuCBLN2Pro (1798 bp)	hg38 chr18:72542815-72544612	PAX5	MA0014.3	765	776	1	GAGCGCGACCCT	human	824	835	GAGCGCGACCCT	12	GAGGGCGCCT--	GAGCGCGACCCT	0.583333	1	FALSE	TRUE	Human_Treeshrew
HuCBLN2Pro (1798 bp)	hg38 chr18:72542815-72544612	TFE3	MA0831.2	785	792	1	CGCGTGGC	human	844	851	CGCGTGGC	8	--------	CGCACGGC	0	0.75	FALSE	TRUE	Human_Treeshrew
HuCBLN2Pro (1798 bp)	hg38 chr18:72542815-72544612	NFIX	MA0671.1	788	796	1	GTGGCCAAT	human	847	855	GTGGCCAAT	9	---------	ACGGCCAAT	0	0.777778	FALSE	TRUE	Human_Treeshrew
HuCBLN2Pro (1798 bp)	hg38 chr18:72542815-72544612	NFYA	MA0060.3	790	800	1	GGCCAATAACC	human	849	859	GGCCAATAACC	11	-----------	GGCCAATAACC	0	1	FALSE	TRUE	Human_Treeshrew
HuCBLN2Pro (1798 bp)	hg38 chr18:72542815-72544612	NFYC	MA1644.1	790	800	1	GGCCAATAACC	human	849	859	GGCCAATAACC	11	-----------	GGCCAATAACC	0	1	FALSE	TRUE	Human_Treeshrew
HuCBLN2Pro (1798 bp)	hg38 chr18:72542815-72544612	MIXL1	MA0662.1	791	800	1	GCCAATAACC	human	850	859	GCCAATAACC	10	----------	GCCAATAACC	0	1	FALSE	TRUE	Human_Treeshrew
HuCBLN2Pro (1798 bp)	hg38 chr18:72542815-72544612	EN2	MA0642.1	791	800	1	GCCAATAACC	human	850	859	GCCAATAACC	10	----------	GCCAATAACC	0	1	FALSE	TRUE	Human_Treeshrew
HuCBLN2Pro (1798 bp)	hg38 chr18:72542815-72544612	MNX1	MA0707.1	791	800	1	GCCAATAACC	human	850	859	GCCAATAACC	10	----------	GCCAATAACC	0	1	FALSE	TRUE	Human_Treeshrew
HuCBLN2Pro (1798 bp)	hg38 chr18:72542815-72544612	LBX2	MA0699.1	791	800	1	GCCAATAACC	human	850	859	GCCAATAACC	10	----------	GCCAATAACC	0	1	FALSE	TRUE	Human_Treeshrew
HuCBLN2Pro (1798 bp)	hg38 chr18:72542815-72544612	ESX1	MA0644.1	791	800	1	GCCAATAACC	human	850	859	GCCAATAACC	10	----------	GCCAATAACC	0	1	FALSE	TRUE	Human_Treeshrew
HuCBLN2Pro (1798 bp)	hg38 chr18:72542815-72544612	HOXA6	MA1497.1	791	800	1	GCCAATAACC	human	850	859	GCCAATAACC	10	----------	GCCAATAACC	0	1	FALSE	TRUE	Human_Treeshrew
HuCBLN2Pro (1798 bp)	hg38 chr18:72542815-72544612	EN1	MA0027.2	792	799	1	CCAATAAC	human	851	858	CCAATAAC	8	--------	CCAATAAC	0	1	FALSE	TRUE	Human_Treeshrew
HuCBLN2Pro (1798 bp)	hg38 chr18:72542815-72544612	RAX2	MA0717.1	792	799	1	CCAATAAC	human	851	858	CCAATAAC	8	--------	CCAATAAC	0	1	FALSE	TRUE	Human_Treeshrew
HuCBLN2Pro (1798 bp)	hg38 chr18:72542815-72544612	LHX1	MA1518.1	792	799	1	CCAATAAC	human	851	858	CCAATAAC	8	--------	CCAATAAC	0	1	FALSE	TRUE	Human_Treeshrew
HuCBLN2Pro (1798 bp)	hg38 chr18:72542815-72544612	PRRX1	MA0716.1	792	799	1	CCAATAAC	human	851	858	CCAATAAC	8	--------	CCAATAAC	0	1	FALSE	TRUE	Human_Treeshrew
HuCBLN2Pro (1798 bp)	hg38 chr18:72542815-72544612	HOXB8	MA1502.1	792	799	1	CCAATAAC	human	851	858	CCAATAAC	8	--------	CCAATAAC	0	1	FALSE	TRUE	Human_Treeshrew
HuCBLN2Pro (1798 bp)	hg38 chr18:72542815-72544612	HOXA7	MA1498.1	792	799	1	CCAATAAC	human	851	858	CCAATAAC	8	--------	CCAATAAC	0	1	FALSE	TRUE	Human_Treeshrew
HuCBLN2Pro (1798 bp)	hg38 chr18:72542815-72544612	MSX1	MA0666.1	792	799	1	CCAATAAC	human	851	858	CCAATAAC	8	--------	CCAATAAC	0	1	FALSE	TRUE	Human_Treeshrew
HuCBLN2Pro (1798 bp)	hg38 chr18:72542815-72544612	HOXC8	MA1505.1	792	799	1	CCAATAAC	human	851	858	CCAATAAC	8	--------	CCAATAAC	0	1	FALSE	TRUE	Human_Treeshrew
HuCBLN2Pro (1798 bp)	hg38 chr18:72542815-72544612	NKX6-2	MA0675.1	792	799	1	CCAATAAC	human	851	858	CCAATAAC	8	--------	CCAATAAC	0	1	FALSE	TRUE	Human_Treeshrew
HuCBLN2Pro (1798 bp)	hg38 chr18:72542815-72544612	HOXB2	MA0902.2	792	799	1	CCAATAAC	human	851	858	CCAATAAC	8	--------	CCAATAAC	0	1	FALSE	TRUE	Human_Treeshrew
HuCBLN2Pro (1798 bp)	hg38 chr18:72542815-72544612	UNCX	MA0721.1	792	799	1	CCAATAAC	human	851	858	CCAATAAC	8	--------	CCAATAAC	0	1	FALSE	TRUE	Human_Treeshrew
HuCBLN2Pro (1798 bp)	hg38 chr18:72542815-72544612	HOXD8	MA0910.2	792	799	1	CCAATAAC	human	851	858	CCAATAAC	8	--------	CCAATAAC	0	1	FALSE	TRUE	Human_Treeshrew
HuCBLN2Pro (1798 bp)	hg38 chr18:72542815-72544612	BARHL2	MA0635.1	794	803	1	AATAACCGCG	human	853	862	AATAACCGCG	10	----------	AATAACCGCG	0	1	FALSE	TRUE	Human_Treeshrew
HuCBLN2Pro (1798 bp)	hg38 chr18:72542815-72544612	BARHL1	MA0877.2	795	802	1	ATAACCGC	human	854	861	ATAACCGC	8	--------	ATAACCGC	0	1	FALSE	TRUE	Human_Treeshrew
HuCBLN2Pro (1798 bp)	hg38 chr18:72542815-72544612	RUNX2	MA0511.2	796	804	1	TAACCGCGC	human	855	863	TAACCGCGC	9	---------	TAACCGCGC	0	1	FALSE	TRUE	Human_Treeshrew
HuCBLN2Pro (1798 bp)	hg38 chr18:72542815-72544612	KLF6	MA1517.1	800	810	1	CGCGCCGCCCC	human	859	869	CGCGCCGCCCC	11	-----------	CGCGCCGCCCC	0	1	FALSE	TRUE	Human_Treeshrew
HuCBLN2Pro (1798 bp)	hg38 chr18:72542815-72544612	KLF2	MA1515.1	800	810	1	CGCGCCGCCCC	human	859	869	CGCGCCGCCCC	11	-----------	CGCGCCGCCCC	0	1	FALSE	TRUE	Human_Treeshrew
HuCBLN2Pro (1798 bp)	hg38 chr18:72542815-72544612	SP9	MA1564.1	801	812	1	GCGCCGCCCCGC	human	860	871	GCGCCGCCCCGC	12	------------	GCGCCGCCCCGC	0	1	FALSE	TRUE	Human_Treeshrew
HuCBLN2Pro (1798 bp)	hg38 chr18:72542815-72544612	KLF15	MA1513.1	801	811	1	GCGCCGCCCCG	human	860	870	GCGCCGCCCCG	11	-----------	GCGCCGCCCCG	0	1	FALSE	TRUE	Human_Treeshrew
HuCBLN2Pro (1798 bp)	hg38 chr18:72542815-72544612	KLF5	MA0599.1	801	810	1	GCGCCGCCCC	human	860	869	GCGCCGCCCC	10	----------	GCGCCGCCCC	0	1	FALSE	TRUE	Human_Treeshrew
HuCBLN2Pro (1798 bp)	hg38 chr18:72542815-72544612	THAP1	MA0597.1	804	812	1	CCGCCCCGC	human	863	871	CCGCCCCGC	9	---------	CCGCCCCGC	0	1	FALSE	TRUE	Human_Treeshrew
HuCBLN2Pro (1798 bp)	hg38 chr18:72542815-72544612	KLF6	MA1517.1	805	815	1	CGCCCCGCCCT	human	864	874	CGCCCCGCCCT	11	-----------	CGCCCCGCCCT	0	1	FALSE	TRUE	Human_Treeshrew
HuCBLN2Pro (1798 bp)	hg38 chr18:72542815-72544612	Klf1	MA0493.1	805	815	1	CGCCCCGCCCT	human	864	874	CGCCCCGCCCT	11	-----------	CGCCCCGCCCT	0	1	FALSE	TRUE	Human_Treeshrew
HuCBLN2Pro (1798 bp)	hg38 chr18:72542815-72544612	KLF3	MA1516.1	805	815	1	CGCCCCGCCCT	human	864	874	CGCCCCGCCCT	11	-----------	CGCCCCGCCCT	0	1	FALSE	TRUE	Human_Treeshrew
HuCBLN2Pro (1798 bp)	hg38 chr18:72542815-72544612	SP3	MA0746.2	805	817	1	CGCCCCGCCCTGC	human	864	876	CGCCCCGCCCTGC	13	-------------	CGCCCCGCCCTGC	0	1	FALSE	TRUE	Human_Treeshrew
HuCBLN2Pro (1798 bp)	hg38 chr18:72542815-72544612	KLF4	MA0039.4	805	816	1	CGCCCCGCCCTG	human	864	875	CGCCCCGCCCTG	12	------------	CGCCCCGCCCTG	0	1	FALSE	TRUE	Human_Treeshrew
HuCBLN2Pro (1798 bp)	hg38 chr18:72542815-72544612	KLF2	MA1515.1	805	815	1	CGCCCCGCCCT	human	864	874	CGCCCCGCCCT	11	-----------	CGCCCCGCCCT	0	1	FALSE	TRUE	Human_Treeshrew
HuCBLN2Pro (1798 bp)	hg38 chr18:72542815-72544612	SP9	MA1564.1	806	817	1	GCCCCGCCCTGC	human	865	876	GCCCCGCCCTGC	12	------------	GCCCCGCCCTGC	0	1	FALSE	TRUE	Human_Treeshrew
HuCBLN2Pro (1798 bp)	hg38 chr18:72542815-72544612	KLF15	MA1513.1	806	816	1	GCCCCGCCCTG	human	865	875	GCCCCGCCCTG	11	-----------	GCCCCGCCCTG	0	1	FALSE	TRUE	Human_Treeshrew
HuCBLN2Pro (1798 bp)	hg38 chr18:72542815-72544612	KLF5	MA0599.1	806	815	1	GCCCCGCCCT	human	865	874	GCCCCGCCCT	10	----------	GCCCCGCCCT	0	1	FALSE	TRUE	Human_Treeshrew
HuCBLN2Pro (1798 bp)	hg38 chr18:72542815-72544612	THAP1	MA0597.1	809	817	1	CCGCCCTGC	human	868	876	CCGCCCTGC	9	---------	CCGCCCTGC	0	1	FALSE	TRUE	Human_Treeshrew
HuCBLN2Pro (1798 bp)	hg38 chr18:72542815-72544612	ZFP57	MA1583.1	811	823	1	GCCCTGCCGCTTT	human	870	882	GCCCTGCCGCTTT	13	-------------	GCCCTGCCGCTTT	0	1	FALSE	TRUE	Human_Treeshrew
HuCBLN2Pro (1798 bp)	hg38 chr18:72542815-72544612	PRDM1	MA0508.3	818	828	1	CGCTTTCCCGC	human	877	887	CGCTTTCCCGC	11	-----------	CGCTTTCCCGC	0	1	FALSE	TRUE	Human_Treeshrew
HuCBLN2Pro (1798 bp)	hg38 chr18:72542815-72544612	NFATC3	MA0625.1	819	828	1	GCTTTCCCGC	human	878	887	GCTTTCCCGC	10	----------	GCTTTCCCGC	0	1	FALSE	TRUE	Human_Treeshrew
HuCBLN2Pro (1798 bp)	hg38 chr18:72542815-72544612	NFATC1	MA0624.1	819	828	1	GCTTTCCCGC	human	878	887	GCTTTCCCGC	10	----------	GCTTTCCCGC	0	1	FALSE	TRUE	Human_Treeshrew
HuCBLN2Pro (1798 bp)	hg38 chr18:72542815-72544612	NFATC2	MA0152.1	820	826	1	CTTTCCC	human	879	885	CTTTCCC	7	-------	CTTTCCC	0	1	FALSE	TRUE	Human_Treeshrew
HuCBLN2Pro (1798 bp)	hg38 chr18:72542815-72544612	THAP1	MA0597.1	821	829	1	TTTCCCGCG	human	880	888	TTTCCCGCG	9	---------	TTTCCCGCG	0	1	FALSE	TRUE	Human_Treeshrew
HuCBLN2Pro (1798 bp)	hg38 chr18:72542815-72544612	ZBTB33	MA0527.1	822	836	1	TTCCCGCGCCAGCCT	human	881	895	TTCCCGCGCCAGCCT	15	---------------	TTCCCGCGCCGGCCG	0	0.866667	FALSE	TRUE	Human_Treeshrew
HuCBLN2Pro (1798 bp)	hg38 chr18:72542815-72544612	TCFL5	MA0632.2	823	832	1	TCCCGCGCCA	human	882	891	TCCCGCGCCA	10	----------	TCCCGCGCCG	0	0.9	FALSE	TRUE	Human_Treeshrew
HuCBLN2Pro (1798 bp)	hg38 chr18:72542815-72544612	NFIX	MA0671.1	826	834	1	CGCGCCAGC	human	885	893	CGCGCCAGC	9	---------	CGCGCCGGC	0	0.888889	FALSE	TRUE	Human_Treeshrew
HuCBLN2Pro (1798 bp)	hg38 chr18:72542815-72544612	SP1	MA0079.4	852	866	1	TGCACCACGCCCCGC	human	911	926	TGCACC-ACGCCCCGC	16	GGTACCTAAGA-----	CGCACCGACGCCCCGC	0.375	0.875	FALSE	TRUE	Human_Treeshrew
HuCBLN2Pro (1798 bp)	hg38 chr18:72542815-72544612	Klf12	MA0742.1	854	868	1	CACCACGCCCCGCGC	human	913	928	CACC-ACGCCCCGCGC	16	TACCTAAGA-------	CACCGACGCCCCGCAC	0.3125	0.875	FALSE	TRUE	Human_Treeshrew
HuCBLN2Pro (1798 bp)	hg38 chr18:72542815-72544612	KLF6	MA1517.1	854	864	1	CACCACGCCCC	human	913	924	CACC-ACGCCCC	12	TACCTAAGA---	CACCGACGCCCC	0.416667	0.916667	FALSE	TRUE	Human_Treeshrew
HuCBLN2Pro (1798 bp)	hg38 chr18:72542815-72544612	Klf1	MA0493.1	854	864	1	CACCACGCCCC	human	913	924	CACC-ACGCCCC	12	TACCTAAGA---	CACCGACGCCCC	0.416667	0.916667	FALSE	TRUE	Human_Treeshrew
HuCBLN2Pro (1798 bp)	hg38 chr18:72542815-72544612	KLF3	MA1516.1	854	864	1	CACCACGCCCC	human	913	924	CACC-ACGCCCC	12	TACCTAAGA---	CACCGACGCCCC	0.416667	0.916667	FALSE	TRUE	Human_Treeshrew
HuCBLN2Pro (1798 bp)	hg38 chr18:72542815-72544612	KLF14	MA0740.1	854	867	1	CACCACGCCCCGCG	human	913	927	CACC-ACGCCCCGCG	15	TACCTAAGA------	CACCGACGCCCCGCA	0.333333	0.866667	FALSE	TRUE	Human_Treeshrew
HuCBLN2Pro (1798 bp)	hg38 chr18:72542815-72544612	SOX18	MA1563.1	854	861	1	CACCACGC	human	913	921	CACC-ACGC	9	TACCTAAGA	CACCGACGC	0.555556	0.888889	FALSE	TRUE	Human_Treeshrew
HuCBLN2Pro (1798 bp)	hg38 chr18:72542815-72544612	SP3	MA0746.2	854	866	1	CACCACGCCCCGC	human	913	926	CACC-ACGCCCCGC	14	TACCTAAGA-----	CACCGACGCCCCGC	0.357143	0.928571	FALSE	TRUE	Human_Treeshrew
HuCBLN2Pro (1798 bp)	hg38 chr18:72542815-72544612	KLF2	MA1515.1	854	864	1	CACCACGCCCC	human	913	924	CACC-ACGCCCC	12	TACCTAAGA---	CACCGACGCCCC	0.416667	0.916667	FALSE	TRUE	Human_Treeshrew
HuCBLN2Pro (1798 bp)	hg38 chr18:72542815-72544612	ZNF354C	MA0130.1	854	859	1	CACCAC	human	913	919	CACC-AC	7	TACCTAA	CACCGAC	0.571429	0.857143	FALSE	TRUE	Human_Treeshrew
HuCBLN2Pro (1798 bp)	hg38 chr18:72542815-72544612	SP9	MA1564.1	855	866	1	ACCACGCCCCGC	human	914	926	ACC-ACGCCCCGC	13	ACCTAAGA-----	ACCGACGCCCCGC	0.384615	0.923077	FALSE	TRUE	Human_Treeshrew
HuCBLN2Pro (1798 bp)	hg38 chr18:72542815-72544612	KLF16	MA0741.1	855	865	1	ACCACGCCCCG	human	914	925	ACC-ACGCCCCG	12	ACCTAAGA----	ACCGACGCCCCG	0.416667	0.916667	FALSE	TRUE	Human_Treeshrew
HuCBLN2Pro (1798 bp)	hg38 chr18:72542815-72544612	KLF11	MA1512.1	855	865	1	ACCACGCCCCG	human	914	925	ACC-ACGCCCCG	12	ACCTAAGA----	ACCGACGCCCCG	0.416667	0.916667	FALSE	TRUE	Human_Treeshrew
HuCBLN2Pro (1798 bp)	hg38 chr18:72542815-72544612	KLF10	MA1511.1	855	865	1	ACCACGCCCCG	human	914	925	ACC-ACGCCCCG	12	ACCTAAGA----	ACCGACGCCCCG	0.416667	0.916667	FALSE	TRUE	Human_Treeshrew
HuCBLN2Pro (1798 bp)	hg38 chr18:72542815-72544612	KLF15	MA1513.1	855	865	1	ACCACGCCCCG	human	914	925	ACC-ACGCCCCG	12	ACCTAAGA----	ACCGACGCCCCG	0.416667	0.916667	FALSE	TRUE	Human_Treeshrew
HuCBLN2Pro (1798 bp)	hg38 chr18:72542815-72544612	KLF5	MA0599.1	855	864	1	ACCACGCCCC	human	914	924	ACC-ACGCCCC	11	ACCTAAGA---	ACCGACGCCCC	0.454545	0.909091	FALSE	TRUE	Human_Treeshrew
HuCBLN2Pro (1798 bp)	hg38 chr18:72542815-72544612	SP8	MA0747.1	855	866	1	ACCACGCCCCGC	human	914	926	ACC-ACGCCCCGC	13	ACCTAAGA-----	ACCGACGCCCCGC	0.384615	0.923077	FALSE	TRUE	Human_Treeshrew
HuCBLN2Pro (1798 bp)	hg38 chr18:72542815-72544612	THAP1	MA0597.1	858	866	1	ACGCCCCGC	human	918	926	ACGCCCCGC	9	AAGA-----	ACGCCCCGC	0.222222	1	FALSE	TRUE	Human_Treeshrew
HuCBLN2Pro (1798 bp)	hg38 chr18:72542815-72544612	TCFL5	MA0632.2	861	870	1	CCCCGCGCGC	human	921	930	CCCCGCGCGC	10	A---------	CCCCGCACTC	0	0.8	FALSE	TRUE	Human_Treeshrew
HuCBLN2Pro (1798 bp)	hg38 chr18:72542815-72544612	HES1	MA1099.2	862	871	1	CCCGCGCGCC	human	922	931	CCCGCGCGCC	10	----------	CCCGCACTCG	0	0.7	FALSE	TRUE	Human_Treeshrew
HuCBLN2Pro (1798 bp)	hg38 chr18:72542815-72544612	KLF6	MA1517.1	880	890	1	CGCCGCGCCCG	human	940	950	CGCCGCGCCCG	11	-----------	CGCTGCGCCCG	0	0.909091	FALSE	TRUE	Human_Treeshrew
HuCBLN2Pro (1798 bp)	hg38 chr18:72542815-72544612	KLF3	MA1516.1	880	890	1	CGCCGCGCCCG	human	940	950	CGCCGCGCCCG	11	-----------	CGCTGCGCCCG	0	0.909091	FALSE	TRUE	Human_Treeshrew
HuCBLN2Pro (1798 bp)	hg38 chr18:72542815-72544612	SP3	MA0746.2	880	892	1	CGCCGCGCCCGGG	human	940	956	CGCCGCGCCCG----GG	17	-----------------	CGCTGCGCCCGGTCCGG	0.235294	0.705882	FALSE	TRUE	Human_Treeshrew
HuCBLN2Pro (1798 bp)	hg38 chr18:72542815-72544612	KLF2	MA1515.1	880	890	1	CGCCGCGCCCG	human	940	950	CGCCGCGCCCG	11	-----------	CGCTGCGCCCG	0	0.909091	FALSE	TRUE	Human_Treeshrew
HuCBLN2Pro (1798 bp)	hg38 chr18:72542815-72544612	KLF5	MA0599.1	881	890	1	GCCGCGCCCG	human	941	950	GCCGCGCCCG	10	----------	GCTGCGCCCG	0	0.9	FALSE	TRUE	Human_Treeshrew
HuCBLN2Pro (1798 bp)	hg38 chr18:72542815-72544612	THAP1	MA0597.1	936	944	1	GCGCCCAGG	human	1016	1024	GCGCCCAGG	9	ATGTCTAGG	GCGACCCGG	0.555556	0.777778	FALSE	TRUE	Human_Treeshrew
HuCBLN2Pro (1798 bp)	hg38 chr18:72542815-72544612	KLF2	MA1515.1	962	972	1	CTTCGCGCCCG	human	1056	1066	CTTCGCGCCCG	11	CTTGGCAA---	CTTCGCGCCCG	0.454545	1	FALSE	TRUE	Human_Treeshrew
HuCBLN2Pro (1798 bp)	hg38 chr18:72542815-72544612	ZBTB6	MA1581.1	988	1000	1	CCCCTCGAGCTCC	human	1106	1123	CCCCTC---GA--GCTCC	18	GAAGTCACAGGGGACTCC	CGGCCC---GAGTGCTCC	0.388889	0.722222	FALSE	TRUE	Human_Treeshrew
HuCBLN2Pro (1798 bp)	hg38 chr18:72542815-72544612	TCFL5	MA0632.2	990	999	1	CCTCGAGCTC	human	1108	1122	CCTC---GA--GCTC	15	AGTCACAGGGGACTC	GCCC---GAGTGCTC	0.4	0.733333	FALSE	TRUE	Human_Treeshrew
HuCBLN2Pro (1798 bp)	hg38 chr18:72542815-72544612	HINFP	MA0131.2	1009	1020	1	GCGCGTCCGCAG	human	1132	1143	GCGCGTCCGCAG	12	GTGGATTC-TAG	GCGTGTCCACAG	0.5	0.833333	FALSE	TRUE	Human_Treeshrew
HuCBLN2Pro (1798 bp)	hg38 chr18:72542815-72544612	EGR1	MA0162.4	1023	1036	1	CGGCTCCCTCGCGG	human	1146	1159	CGGCTCCCTCGCGG	14	CGGAGGGAGCGAGG	CGGCT--CTGGCGG	0.5	0.785714	FALSE	TRUE	Human_Treeshrew
HuCBLN2Pro (1798 bp)	hg38 chr18:72542815-72544612	Wt1	MA1627.1	1023	1036	1	CGGCTCCCTCGCGG	human	1146	1159	CGGCTCCCTCGCGG	14	CGGAGGGAGCGAGG	CGGCT--CTGGCGG	0.5	0.785714	FALSE	TRUE	Human_Treeshrew
HuCBLN2Pro (1798 bp)	hg38 chr18:72542815-72544612	HES1	MA1099.2	1030	1039	1	CTCGCGGGTC	human	1153	1162	CTCGCGGGTC	10	AGCGAGGAGT	CTGGCGGGGA	0.4	0.7	FALSE	TRUE	Human_Treeshrew
HuCBLN2Pro (1798 bp)	hg38 chr18:72542815-72544612	NR2C1	MA1535.1	1033	1041	1	GCGGGTCCC	human	1156	1164	GCGGGTCCC	9	GAGGAGTCC	GCGGGGACC	0.555556	0.777778	FALSE	TRUE	Human_Treeshrew
HuCBLN2Pro (1798 bp)	hg38 chr18:72542815-72544612	PLAGL2	MA1548.1	1034	1043	1	CGGGTCCCCT	human	1157	1166	CGGGTCCCCT	10	AGGAGTCCTT	CGGGGACCCT	0.5	0.8	FALSE	TRUE	Human_Treeshrew
HuCBLN2Pro (1798 bp)	hg38 chr18:72542815-72544612	PLAGL2	MA1548.1	1035	1044	1	GGGTCCCCTC	human	1158	1167	GGGTCCCCTC	10	GGAGTCCTTA	GGGGACCCTC	0.5	0.8	FALSE	TRUE	Human_Treeshrew
HuCBLN2Pro (1798 bp)	hg38 chr18:72542815-72544612	PLAGL2	MA1548.1	1043	1052	1	TCGGCCCCGC	human	1166	1176	TCGGCCCC-GC	11	TAGTTGCCAGC	TCAGTCCCAGC	0.545455	0.727273	FALSE	TRUE	Human_Treeshrew
HuCBLN2Pro (1798 bp)	hg38 chr18:72542815-72544612	THAP1	MA0597.1	1044	1052	1	CGGCCCCGC	human	1167	1176	CGGCCCC-GC	10	AGTTGCCAGC	CAGTCCCAGC	0.5	0.7	FALSE	TRUE	Human_Treeshrew
HuCBLN2Pro (1798 bp)	hg38 chr18:72542815-72544612	THAP1	MA0597.1	1052	1060	1	CAGCCCCGC	human	1176	1184	CAGCCCCGC	9	C-TCCGAGC	CCTCCCCGC	0.555556	0.777778	FALSE	TRUE	Human_Treeshrew
HuCBLN2Pro (1798 bp)	hg38 chr18:72542815-72544612	NFIX	MA0671.1	1056	1064	1	CCCGCCAGT	human	1180	1188	CCCGCCAGT	9	CGAGCTGTG	CCCGCCAGA	0.333333	0.888889	FALSE	TRUE	Human_Treeshrew
HuCBLN2Pro (1798 bp)	hg38 chr18:72542815-72544612	THAP1	MA0597.1	1057	1065	1	CCGCCAGTC	human	1181	1189	CCGCCAGTC	9	GAGCTGTGC	CCGCCAGAC	0.333333	0.888889	FALSE	TRUE	Human_Treeshrew
HuCBLN2Pro (1798 bp)	hg38 chr18:72542815-72544612	ZBTB26	MA1579.1	1063	1077	1	GTCTCCAGAGGGCAT	human	1187	1203	GTC--TCCAGAGGGCAT	17	TGCTTTCTGGAGACTGG	GAC--TCCCGAGGGCTC	0.352941	0.764706	FALSE	TRUE	Human_Treeshrew
HuCBLN2Pro (1798 bp)	hg38 chr18:72542815-72544612	TFAP2B	MA0811.1	1065	1076	1	CTCCAGAGGGCA	human	1189	1202	C--TCCAGAGGGCA	14	CTTTCTGGAGACTG	C--TCCCGAGGGCT	0.428571	0.857143	FALSE	TRUE	Human_Treeshrew
HuCBLN2Pro (1798 bp)	hg38 chr18:72542815-72544612	TFAP2C	MA0524.2	1065	1076	1	CTCCAGAGGGCA	human	1189	1202	C--TCCAGAGGGCA	14	CTTTCTGGAGACTG	C--TCCCGAGGGCT	0.428571	0.857143	FALSE	TRUE	Human_Treeshrew
HuCBLN2Pro (1798 bp)	hg38 chr18:72542815-72544612	NR4A2	MA0160.1	1070	1077	1	GAGGGCAT	human	1196	1203	GAGGGCAT	8	GAGACTGG	GAGGGCTC	0.375	0.75	FALSE	TRUE	Human_Treeshrew
HuCBLN2Pro (1798 bp)	hg38 chr18:72542815-72544612	ZFP57	MA1583.1	1084	1096	1	GCGCTGCCGCCTC	human	1210	1222	GCGCTGCCGCCTC	13	GGA----------	GCGCTGCCCTCAC	0.0769231	0.769231	FALSE	TRUE	Human_Treeshrew
HuCBLN2Pro (1798 bp)	hg38 chr18:72542815-72544612	ZNF460	MA1596.1	1086	1101	1	GCTGCCGCCTCCCTAG	human	1212	1228	GCTGCCGCCTCCCT-AG	17	A-------------GGG	GCTGCCCTCACCCTGAG	0.0588235	0.764706	FALSE	TRUE	Human_Treeshrew
HuCBLN2Pro (1798 bp)	hg38 chr18:72542815-72544612	MAZ	MA1522.1	1089	1099	1	GCCGCCTCCCT	human	1215	1225	GCCGCCTCCCT	11	-----------	GCCCTCACCCT	0	0.727273	FALSE	TRUE	Human_Treeshrew
HuCBLN2Pro (1798 bp)	hg38 chr18:72542815-72544612	KLF5	MA0599.1	1090	1099	1	CCGCCTCCCT	human	1216	1225	CCGCCTCCCT	10	----------	CCCTCACCCT	0	0.7	FALSE	TRUE	Human_Treeshrew
HuCBLN2Pro (1798 bp)	hg38 chr18:72542815-72544612	KLF9	MA1107.2	1129	1144	1	CCGCCGCACCCTCCAA	human	1275	1290	CCGCCGCACCCTCCAA	16	TAGGTGTACTGACTGG	CCGCCGCACCCTGCAA	0.3125	0.9375	FALSE	TRUE	Human_Treeshrew
HuCBLN2Pro (1798 bp)	hg38 chr18:72542815-72544612	KLF6	MA1517.1	1130	1140	1	CGCCGCACCCT	human	1276	1286	CGCCGCACCCT	11	AGGTGTACTGA	CGCCGCACCCT	0.363636	1	FALSE	TRUE	Human_Treeshrew
HuCBLN2Pro (1798 bp)	hg38 chr18:72542815-72544612	Klf1	MA0493.1	1130	1140	1	CGCCGCACCCT	human	1276	1286	CGCCGCACCCT	11	AGGTGTACTGA	CGCCGCACCCT	0.363636	1	FALSE	TRUE	Human_Treeshrew
HuCBLN2Pro (1798 bp)	hg38 chr18:72542815-72544612	KLF3	MA1516.1	1130	1140	1	CGCCGCACCCT	human	1276	1286	CGCCGCACCCT	11	AGGTGTACTGA	CGCCGCACCCT	0.363636	1	FALSE	TRUE	Human_Treeshrew
HuCBLN2Pro (1798 bp)	hg38 chr18:72542815-72544612	KLF4	MA0039.4	1130	1141	1	CGCCGCACCCTC	human	1276	1287	CGCCGCACCCTC	12	AGGTGTACTGAC	CGCCGCACCCTG	0.416667	0.916667	FALSE	TRUE	Human_Treeshrew
HuCBLN2Pro (1798 bp)	hg38 chr18:72542815-72544612	KLF2	MA1515.1	1130	1140	1	CGCCGCACCCT	human	1276	1286	CGCCGCACCCT	11	AGGTGTACTGA	CGCCGCACCCT	0.363636	1	FALSE	TRUE	Human_Treeshrew
HuCBLN2Pro (1798 bp)	hg38 chr18:72542815-72544612	SP9	MA1564.1	1131	1142	1	GCCGCACCCTCC	human	1277	1288	GCCGCACCCTCC	12	GGTGTACTGACT	GCCGCACCCTGC	0.416667	0.916667	FALSE	TRUE	Human_Treeshrew
HuCBLN2Pro (1798 bp)	hg38 chr18:72542815-72544612	KLF16	MA0741.1	1131	1141	1	GCCGCACCCTC	human	1277	1287	GCCGCACCCTC	11	GGTGTACTGAC	GCCGCACCCTG	0.454545	0.909091	FALSE	TRUE	Human_Treeshrew
HuCBLN2Pro (1798 bp)	hg38 chr18:72542815-72544612	KLF10	MA1511.1	1131	1141	1	GCCGCACCCTC	human	1277	1287	GCCGCACCCTC	11	GGTGTACTGAC	GCCGCACCCTG	0.454545	0.909091	FALSE	TRUE	Human_Treeshrew
HuCBLN2Pro (1798 bp)	hg38 chr18:72542815-72544612	KLF5	MA0599.1	1131	1140	1	GCCGCACCCT	human	1277	1286	GCCGCACCCT	10	GGTGTACTGA	GCCGCACCCT	0.4	1	FALSE	TRUE	Human_Treeshrew
HuCBLN2Pro (1798 bp)	hg38 chr18:72542815-72544612	KLF6	MA1517.1	1140	1150	1	TCCAACGCCCC	human	1286	1296	TCCAACGCCCC	11	ACTGGGGAACT	TGCAACGCCCT	0.272727	0.818182	FALSE	TRUE	Human_Treeshrew
HuCBLN2Pro (1798 bp)	hg38 chr18:72542815-72544612	SOX18	MA1563.1	1140	1147	1	TCCAACGC	human	1286	1293	TCCAACGC	8	ACTGGGGA	TGCAACGC	0.25	0.875	FALSE	TRUE	Human_Treeshrew
HuCBLN2Pro (1798 bp)	hg38 chr18:72542815-72544612	KLF2	MA1515.1	1140	1150	1	TCCAACGCCCC	human	1286	1296	TCCAACGCCCC	11	ACTGGGGAACT	TGCAACGCCCT	0.272727	0.818182	FALSE	TRUE	Human_Treeshrew
HuCBLN2Pro (1798 bp)	hg38 chr18:72542815-72544612	SP9	MA1564.1	1141	1152	1	CCAACGCCCCGG	human	1287	1298	CCAACGCCCCGG	12	CTGGGGAACTAT	GCAACGCCCTGG	0.25	0.833333	FALSE	TRUE	Human_Treeshrew
HuCBLN2Pro (1798 bp)	hg38 chr18:72542815-72544612	THAP1	MA0597.1	1144	1152	1	ACGCCCCGG	human	1290	1298	ACGCCCCGG	9	GGGAACTAT	ACGCCCTGG	0.222222	0.888889	FALSE	TRUE	Human_Treeshrew
HuCBLN2Pro (1798 bp)	hg38 chr18:72542815-72544612	SREBF1	MA0595.1	1158	1167	1	CTCACCCAAA	human	1306	1315	CTCACCCAAA	10	---ACCCGAA	CTCACCCAAA	0.6	1	FALSE	TRUE	Human_Treeshrew
HuCBLN2Pro (1798 bp)	hg38 chr18:72542815-72544612	KLF6	MA1517.1	1163	1173	1	CCAAACGCCCA	human	1311	1321	CCAAACGCCCA	11	CCGAA------	CCAAACACCCC	0.363636	0.818182	FALSE	TRUE	Human_Treeshrew
HuCBLN2Pro (1798 bp)	hg38 chr18:72542815-72544612	SP9	MA1564.1	1164	1175	1	CAAACGCCCAGA	human	1312	1323	CAAACGCCCAGA	12	CGAA--------	CAAACACCCCGA	0.25	0.833333	FALSE	TRUE	Human_Treeshrew
HuCBLN2Pro (1798 bp)	hg38 chr18:72542815-72544612	THAP1	MA0597.1	1167	1175	1	ACGCCCAGA	human	1315	1323	ACGCCCAGA	9	A--------	ACACCCCGA	0.111111	0.777778	FALSE	TRUE	Human_Treeshrew
HuCBLN2Pro (1798 bp)	hg38 chr18:72542815-72544612	THAP1	MA0597.1	1183	1191	1	ACTCCCAGA	human	1331	1339	ACTCCCAGA	9	------GGA	CCTCCCAGA	0.222222	0.888889	FALSE	TRUE	Human_Treeshrew
HuCBLN2Pro (1798 bp)	hg38 chr18:72542815-72544612	Gmeb1	MA0615.1	1185	1201	1	TCCCAGACGTCTCTTTT	human	1333	1349	TCCCAGACGTCTCTTTT	17	----GGAGGC-------	TCCCAGACGCCGCT---	0.176471	0.705882	FALSE	TRUE	Human_Treeshrew
HuCBLN2Pro (1798 bp)	hg38 chr18:72542815-72544612	HLTF	MA0109.1	1189	1198	1	AGACGTCTCT	human	1337	1346	AGACGTCTCT	10	GGAGGC----	AGACGCCGCT	0.3	0.8	FALSE	TRUE	Human_Treeshrew
HuCBLN2Pro (1798 bp)	hg38 chr18:72542815-72544612	MIXL1	MA0662.1	1202	1211	1	GAAAATTAGA	human	1350	1359	GAAAATTAGA	10	--AAACTGCG	-AAGATTAGG	0.4	0.7	FALSE	TRUE	Human_Treeshrew
HuCBLN2Pro (1798 bp)	hg38 chr18:72542815-72544612	GSX1	MA0892.1	1202	1211	1	GAAAATTAGA	human	1350	1359	GAAAATTAGA	10	--AAACTGCG	-AAGATTAGG	0.4	0.7	FALSE	TRUE	Human_Treeshrew
HuCBLN2Pro (1798 bp)	hg38 chr18:72542815-72544612	EN2	MA0642.1	1202	1211	1	GAAAATTAGA	human	1350	1359	GAAAATTAGA	10	--AAACTGCG	-AAGATTAGG	0.4	0.7	FALSE	TRUE	Human_Treeshrew
HuCBLN2Pro (1798 bp)	hg38 chr18:72542815-72544612	EVX1	MA0887.1	1202	1211	1	GAAAATTAGA	human	1350	1359	GAAAATTAGA	10	--AAACTGCG	-AAGATTAGG	0.4	0.7	FALSE	TRUE	Human_Treeshrew
HuCBLN2Pro (1798 bp)	hg38 chr18:72542815-72544612	GBX2	MA0890.1	1202	1211	1	GAAAATTAGA	human	1350	1359	GAAAATTAGA	10	--AAACTGCG	-AAGATTAGG	0.4	0.7	FALSE	TRUE	Human_Treeshrew
HuCBLN2Pro (1798 bp)	hg38 chr18:72542815-72544612	HOXB3	MA0903.1	1202	1211	1	GAAAATTAGA	human	1350	1359	GAAAATTAGA	10	--AAACTGCG	-AAGATTAGG	0.4	0.7	FALSE	TRUE	Human_Treeshrew
HuCBLN2Pro (1798 bp)	hg38 chr18:72542815-72544612	Dlx1	MA0879.1	1202	1211	1	GAAAATTAGA	human	1350	1359	GAAAATTAGA	10	--AAACTGCG	-AAGATTAGG	0.4	0.7	FALSE	TRUE	Human_Treeshrew
HuCBLN2Pro (1798 bp)	hg38 chr18:72542815-72544612	MNX1	MA0707.1	1202	1211	1	GAAAATTAGA	human	1350	1359	GAAAATTAGA	10	--AAACTGCG	-AAGATTAGG	0.4	0.7	FALSE	TRUE	Human_Treeshrew
HuCBLN2Pro (1798 bp)	hg38 chr18:72542815-72544612	LBX2	MA0699.1	1202	1211	1	GAAAATTAGA	human	1350	1359	GAAAATTAGA	10	--AAACTGCG	-AAGATTAGG	0.4	0.7	FALSE	TRUE	Human_Treeshrew
HuCBLN2Pro (1798 bp)	hg38 chr18:72542815-72544612	GBX1	MA0889.1	1202	1211	1	GAAAATTAGA	human	1350	1359	GAAAATTAGA	10	--AAACTGCG	-AAGATTAGG	0.4	0.7	FALSE	TRUE	Human_Treeshrew
HuCBLN2Pro (1798 bp)	hg38 chr18:72542815-72544612	NOTO	MA0710.1	1202	1211	1	GAAAATTAGA	human	1350	1359	GAAAATTAGA	10	--AAACTGCG	-AAGATTAGG	0.4	0.7	FALSE	TRUE	Human_Treeshrew
HuCBLN2Pro (1798 bp)	hg38 chr18:72542815-72544612	EVX2	MA0888.1	1202	1211	1	GAAAATTAGA	human	1350	1359	GAAAATTAGA	10	--AAACTGCG	-AAGATTAGG	0.4	0.7	FALSE	TRUE	Human_Treeshrew
HuCBLN2Pro (1798 bp)	hg38 chr18:72542815-72544612	ESX1	MA0644.1	1202	1211	1	GAAAATTAGA	human	1350	1359	GAAAATTAGA	10	--AAACTGCG	-AAGATTAGG	0.4	0.7	FALSE	TRUE	Human_Treeshrew
HuCBLN2Pro (1798 bp)	hg38 chr18:72542815-72544612	RAX	MA0718.1	1202	1211	1	GAAAATTAGA	human	1350	1359	GAAAATTAGA	10	--AAACTGCG	-AAGATTAGG	0.4	0.7	FALSE	TRUE	Human_Treeshrew
HuCBLN2Pro (1798 bp)	hg38 chr18:72542815-72544612	MEOX2	MA0706.1	1202	1211	1	GAAAATTAGA	human	1350	1359	GAAAATTAGA	10	--AAACTGCG	-AAGATTAGG	0.4	0.7	FALSE	TRUE	Human_Treeshrew
HuCBLN2Pro (1798 bp)	hg38 chr18:72542815-72544612	EMX2	MA0886.1	1202	1211	1	GAAAATTAGA	human	1350	1359	GAAAATTAGA	10	--AAACTGCG	-AAGATTAGG	0.4	0.7	FALSE	TRUE	Human_Treeshrew
HuCBLN2Pro (1798 bp)	hg38 chr18:72542815-72544612	HOXA6	MA1497.1	1202	1211	1	GAAAATTAGA	human	1350	1359	GAAAATTAGA	10	--AAACTGCG	-AAGATTAGG	0.4	0.7	FALSE	TRUE	Human_Treeshrew
HuCBLN2Pro (1798 bp)	hg38 chr18:72542815-72544612	ALX3	MA0634.1	1202	1211	1	GAAAATTAGA	human	1350	1359	GAAAATTAGA	10	--AAACTGCG	-AAGATTAGG	0.4	0.7	FALSE	TRUE	Human_Treeshrew
HuCBLN2Pro (1798 bp)	hg38 chr18:72542815-72544612	EN1	MA0027.2	1203	1210	1	AAAATTAG	human	1351	1358	AAAATTAG	8	-AAACTGC	AAGATTAG	0.5	0.875	FALSE	TRUE	Human_Treeshrew
HuCBLN2Pro (1798 bp)	hg38 chr18:72542815-72544612	Shox2	MA0720.1	1203	1210	1	AAAATTAG	human	1351	1358	AAAATTAG	8	-AAACTGC	AAGATTAG	0.5	0.875	FALSE	TRUE	Human_Treeshrew
HuCBLN2Pro (1798 bp)	hg38 chr18:72542815-72544612	Msx3	MA0709.1	1203	1210	1	AAAATTAG	human	1351	1358	AAAATTAG	8	-AAACTGC	AAGATTAG	0.5	0.875	FALSE	TRUE	Human_Treeshrew
HuCBLN2Pro (1798 bp)	hg38 chr18:72542815-72544612	BSX	MA0876.1	1203	1210	1	AAAATTAG	human	1351	1358	AAAATTAG	8	-AAACTGC	AAGATTAG	0.5	0.875	FALSE	TRUE	Human_Treeshrew
HuCBLN2Pro (1798 bp)	hg38 chr18:72542815-72544612	RAX2	MA0717.1	1203	1210	1	AAAATTAG	human	1351	1358	AAAATTAG	8	-AAACTGC	AAGATTAG	0.5	0.875	FALSE	TRUE	Human_Treeshrew
HuCBLN2Pro (1798 bp)	hg38 chr18:72542815-72544612	Dlx4	MA0881.1	1203	1210	1	AAAATTAG	human	1351	1358	AAAATTAG	8	-AAACTGC	AAGATTAG	0.5	0.875	FALSE	TRUE	Human_Treeshrew
HuCBLN2Pro (1798 bp)	hg38 chr18:72542815-72544612	LHX1	MA1518.1	1203	1210	1	AAAATTAG	human	1351	1358	AAAATTAG	8	-AAACTGC	AAGATTAG	0.5	0.875	FALSE	TRUE	Human_Treeshrew
HuCBLN2Pro (1798 bp)	hg38 chr18:72542815-72544612	LHX9	MA0701.2	1203	1210	1	AAAATTAG	human	1351	1358	AAAATTAG	8	-AAACTGC	AAGATTAG	0.5	0.875	FALSE	TRUE	Human_Treeshrew
HuCBLN2Pro (1798 bp)	hg38 chr18:72542815-72544612	MSX2	MA0708.1	1203	1210	1	AAAATTAG	human	1351	1358	AAAATTAG	8	-AAACTGC	AAGATTAG	0.5	0.875	FALSE	TRUE	Human_Treeshrew
HuCBLN2Pro (1798 bp)	hg38 chr18:72542815-72544612	VSX2	MA0726.1	1203	1210	1	AAAATTAG	human	1351	1358	AAAATTAG	8	-AAACTGC	AAGATTAG	0.5	0.875	FALSE	TRUE	Human_Treeshrew
HuCBLN2Pro (1798 bp)	hg38 chr18:72542815-72544612	VSX1	MA0725.1	1203	1210	1	AAAATTAG	human	1351	1358	AAAATTAG	8	-AAACTGC	AAGATTAG	0.5	0.875	FALSE	TRUE	Human_Treeshrew
HuCBLN2Pro (1798 bp)	hg38 chr18:72542815-72544612	PAX4	MA0068.2	1203	1210	1	AAAATTAG	human	1351	1358	AAAATTAG	8	-AAACTGC	AAGATTAG	0.5	0.875	FALSE	TRUE	Human_Treeshrew
HuCBLN2Pro (1798 bp)	hg38 chr18:72542815-72544612	Dlx2	MA0885.1	1203	1210	1	AAAATTAG	human	1351	1358	AAAATTAG	8	-AAACTGC	AAGATTAG	0.5	0.875	FALSE	TRUE	Human_Treeshrew
HuCBLN2Pro (1798 bp)	hg38 chr18:72542815-72544612	HOXC4	MA1504.1	1203	1210	1	AAAATTAG	human	1351	1358	AAAATTAG	8	-AAACTGC	AAGATTAG	0.5	0.875	FALSE	TRUE	Human_Treeshrew
HuCBLN2Pro (1798 bp)	hg38 chr18:72542815-72544612	LHX5	MA1519.1	1203	1210	1	AAAATTAG	human	1351	1358	AAAATTAG	8	-AAACTGC	AAGATTAG	0.5	0.875	FALSE	TRUE	Human_Treeshrew
HuCBLN2Pro (1798 bp)	hg38 chr18:72542815-72544612	HOXB4	MA1499.1	1203	1210	1	AAAATTAG	human	1351	1358	AAAATTAG	8	-AAACTGC	AAGATTAG	0.5	0.875	FALSE	TRUE	Human_Treeshrew
HuCBLN2Pro (1798 bp)	hg38 chr18:72542815-72544612	DRGX	MA1481.1	1203	1210	1	AAAATTAG	human	1351	1358	AAAATTAG	8	-AAACTGC	AAGATTAG	0.5	0.875	FALSE	TRUE	Human_Treeshrew
HuCBLN2Pro (1798 bp)	hg38 chr18:72542815-72544612	PRRX1	MA0716.1	1203	1210	1	AAAATTAG	human	1351	1358	AAAATTAG	8	-AAACTGC	AAGATTAG	0.5	0.875	FALSE	TRUE	Human_Treeshrew
HuCBLN2Pro (1798 bp)	hg38 chr18:72542815-72544612	HOXB8	MA1502.1	1203	1210	1	AAAATTAG	human	1351	1358	AAAATTAG	8	-AAACTGC	AAGATTAG	0.5	0.875	FALSE	TRUE	Human_Treeshrew
HuCBLN2Pro (1798 bp)	hg38 chr18:72542815-72544612	Dlx3	MA0880.1	1203	1210	1	AAAATTAG	human	1351	1358	AAAATTAG	8	-AAACTGC	AAGATTAG	0.5	0.875	FALSE	TRUE	Human_Treeshrew
HuCBLN2Pro (1798 bp)	hg38 chr18:72542815-72544612	HOXA7	MA1498.1	1203	1210	1	AAAATTAG	human	1351	1358	AAAATTAG	8	-AAACTGC	AAGATTAG	0.5	0.875	FALSE	TRUE	Human_Treeshrew
HuCBLN2Pro (1798 bp)	hg38 chr18:72542815-72544612	MSX1	MA0666.1	1203	1210	1	AAAATTAG	human	1351	1358	AAAATTAG	8	-AAACTGC	AAGATTAG	0.5	0.875	FALSE	TRUE	Human_Treeshrew
HuCBLN2Pro (1798 bp)	hg38 chr18:72542815-72544612	Lhx8	MA0705.1	1203	1210	1	AAAATTAG	human	1351	1358	AAAATTAG	8	-AAACTGC	AAGATTAG	0.5	0.875	FALSE	TRUE	Human_Treeshrew
HuCBLN2Pro (1798 bp)	hg38 chr18:72542815-72544612	HOXC8	MA1505.1	1203	1210	1	AAAATTAG	human	1351	1358	AAAATTAG	8	-AAACTGC	AAGATTAG	0.5	0.875	FALSE	TRUE	Human_Treeshrew
HuCBLN2Pro (1798 bp)	hg38 chr18:72542815-72544612	NKX6-2	MA0675.1	1203	1210	1	AAAATTAG	human	1351	1358	AAAATTAG	8	-AAACTGC	AAGATTAG	0.5	0.875	FALSE	TRUE	Human_Treeshrew
HuCBLN2Pro (1798 bp)	hg38 chr18:72542815-72544612	PRRX2	MA0075.3	1203	1210	1	AAAATTAG	human	1351	1358	AAAATTAG	8	-AAACTGC	AAGATTAG	0.5	0.875	FALSE	TRUE	Human_Treeshrew
HuCBLN2Pro (1798 bp)	hg38 chr18:72542815-72544612	VAX1	MA0722.1	1203	1210	1	AAAATTAG	human	1351	1358	AAAATTAG	8	-AAACTGC	AAGATTAG	0.5	0.875	FALSE	TRUE	Human_Treeshrew
HuCBLN2Pro (1798 bp)	hg38 chr18:72542815-72544612	HOXA5	MA0158.2	1203	1210	1	AAAATTAG	human	1351	1358	AAAATTAG	8	-AAACTGC	AAGATTAG	0.5	0.875	FALSE	TRUE	Human_Treeshrew
HuCBLN2Pro (1798 bp)	hg38 chr18:72542815-72544612	DLX6	MA0882.1	1203	1210	1	AAAATTAG	human	1351	1358	AAAATTAG	8	-AAACTGC	AAGATTAG	0.5	0.875	FALSE	TRUE	Human_Treeshrew
HuCBLN2Pro (1798 bp)	hg38 chr18:72542815-72544612	HOXB2	MA0902.2	1203	1210	1	AAAATTAG	human	1351	1358	AAAATTAG	8	-AAACTGC	AAGATTAG	0.5	0.875	FALSE	TRUE	Human_Treeshrew
HuCBLN2Pro (1798 bp)	hg38 chr18:72542815-72544612	ISX	MA0654.1	1203	1210	1	AAAATTAG	human	1351	1358	AAAATTAG	8	-AAACTGC	AAGATTAG	0.5	0.875	FALSE	TRUE	Human_Treeshrew
HuCBLN2Pro (1798 bp)	hg38 chr18:72542815-72544612	TLX2	MA1577.1	1203	1210	1	AAAATTAG	human	1351	1358	AAAATTAG	8	-AAACTGC	AAGATTAG	0.5	0.875	FALSE	TRUE	Human_Treeshrew
HuCBLN2Pro (1798 bp)	hg38 chr18:72542815-72544612	DLX5	MA1476.1	1203	1210	1	AAAATTAG	human	1351	1358	AAAATTAG	8	-AAACTGC	AAGATTAG	0.5	0.875	FALSE	TRUE	Human_Treeshrew
HuCBLN2Pro (1798 bp)	hg38 chr18:72542815-72544612	VAX2	MA0723.1	1203	1210	1	AAAATTAG	human	1351	1358	AAAATTAG	8	-AAACTGC	AAGATTAG	0.5	0.875	FALSE	TRUE	Human_Treeshrew
HuCBLN2Pro (1798 bp)	hg38 chr18:72542815-72544612	UNCX	MA0721.1	1203	1210	1	AAAATTAG	human	1351	1358	AAAATTAG	8	-AAACTGC	AAGATTAG	0.5	0.875	FALSE	TRUE	Human_Treeshrew
HuCBLN2Pro (1798 bp)	hg38 chr18:72542815-72544612	BARX1	MA0875.1	1203	1210	1	AAAATTAG	human	1351	1358	AAAATTAG	8	-AAACTGC	AAGATTAG	0.5	0.875	FALSE	TRUE	Human_Treeshrew
HuCBLN2Pro (1798 bp)	hg38 chr18:72542815-72544612	EMX1	MA0612.2	1203	1210	1	AAAATTAG	human	1351	1358	AAAATTAG	8	-AAACTGC	AAGATTAG	0.5	0.875	FALSE	TRUE	Human_Treeshrew
HuCBLN2Pro (1798 bp)	hg38 chr18:72542815-72544612	PDX1	MA0132.2	1203	1210	1	AAAATTAG	human	1351	1358	AAAATTAG	8	-AAACTGC	AAGATTAG	0.5	0.875	FALSE	TRUE	Human_Treeshrew
HuCBLN2Pro (1798 bp)	hg38 chr18:72542815-72544612	HOXD8	MA0910.2	1203	1210	1	AAAATTAG	human	1351	1358	AAAATTAG	8	-AAACTGC	AAGATTAG	0.5	0.875	FALSE	TRUE	Human_Treeshrew
HuCBLN2Pro (1798 bp)	hg38 chr18:72542815-72544612	HOXD4	MA1507.1	1203	1210	1	AAAATTAG	human	1351	1358	AAAATTAG	8	-AAACTGC	AAGATTAG	0.5	0.875	FALSE	TRUE	Human_Treeshrew
HuCBLN2Pro (1798 bp)	hg38 chr18:72542815-72544612	Lhx4	MA0704.1	1203	1210	1	AAAATTAG	human	1351	1358	AAAATTAG	8	-AAACTGC	AAGATTAG	0.5	0.875	FALSE	TRUE	Human_Treeshrew
HuCBLN2Pro (1798 bp)	hg38 chr18:72542815-72544612	GSX2	MA0893.2	1203	1210	1	AAAATTAG	human	1351	1358	AAAATTAG	8	-AAACTGC	AAGATTAG	0.5	0.875	FALSE	TRUE	Human_Treeshrew
HuCBLN2Pro (1798 bp)	hg38 chr18:72542815-72544612	KLF6	MA1517.1	1207	1217	1	TTAGACACCCT	human	1355	1365	TTAGACACCCT	11	CTGCGCGCCTT	TTAGGCGCCCT	0.454545	0.818182	FALSE	TRUE	Human_Treeshrew
HuCBLN2Pro (1798 bp)	hg38 chr18:72542815-72544612	MEIS1	MA0498.2	1208	1214	1	TAGACAC	human	1356	1362	TAGACAC	7	TGCGCGC	TAGGCGC	0.428571	0.714286	FALSE	TRUE	Human_Treeshrew
HuCBLN2Pro (1798 bp)	hg38 chr18:72542815-72544612	MEIS3	MA0775.1	1208	1215	1	TAGACACC	human	1356	1363	TAGACACC	8	TGCGCGCC	TAGGCGCC	0.5	0.75	FALSE	TRUE	Human_Treeshrew
HuCBLN2Pro (1798 bp)	hg38 chr18:72542815-72544612	BARHL2	MA0635.1	1216	1225	1	CTTAAAAGCA	human	1364	1373	CTTAAAAGCA	10	TT--------	CTCGGAAGCA	0.1	0.7	FALSE	TRUE	Human_Treeshrew
HuCBLN2Pro (1798 bp)	hg38 chr18:72542815-72544612	HLTF	MA0109.1	1230	1239	1	TCGCTTCTCT	human	1378	1387	TCGCTTCTCT	10	GTGCGGTGCG	TCGCGTCTCT	0.3	0.9	FALSE	TRUE	Human_Treeshrew
HuCBLN2Pro (1798 bp)	hg38 chr18:72542815-72544612	HLTF	MA0109.1	1235	1244	1	TCTCTTCTTT	human	1383	1392	TCTCTTCTTT	10	GTGCGGCTCC	TCTCTTCTTT	0.3	1	FALSE	TRUE	Human_Treeshrew
HuCBLN2Pro (1798 bp)	hg38 chr18:72542815-72544612	HLTF	MA0109.1	1238	1247	1	CTTCTTTTAG	human	1386	1395	CTTCTTTTAG	10	CGGCTCCTGG	CTTCTTTTAG	0.5	1	FALSE	TRUE	Human_Treeshrew
HuCBLN2Pro (1798 bp)	hg38 chr18:72542815-72544612	Foxd3	MA0041.1	1247	1258	1	GATTCTTTCTTT	human	1395	1406	GATTCTTTCTTT	12	GCTTC-------	GATTGTTTCTTT	0.333333	0.916667	FALSE	TRUE	Human_Treeshrew
HuCBLN2Pro (1798 bp)	hg38 chr18:72542815-72544612	PRDM1	MA0508.3	1249	1259	1	TTCTTTCTTTT	human	1397	1407	TTCTTTCTTTT	11	TTC--------	TTGTTTCTTTT	0.272727	0.909091	FALSE	TRUE	Human_Treeshrew
HuCBLN2Pro (1798 bp)	hg38 chr18:72542815-72544612	HLTF	MA0109.1	1252	1261	1	TTTCTTTTCT	human	1400	1409	TTTCTTTTCT	10	----------	TTTCTTTTCT	0	1	FALSE	TRUE	Human_Treeshrew
HuCBLN2Pro (1798 bp)	hg38 chr18:72542815-72544612	PRDM1	MA0508.3	1258	1268	1	TTCTTTCCCCA	human	1406	1416	TTCTTTCCCCA	11	-----------	TTCTTTTCCAA	0	0.818182	FALSE	TRUE	Human_Treeshrew
HuCBLN2Pro (1798 bp)	hg38 chr18:72542815-72544612	MZF1	MA0056.2	1259	1271	1	TCTTTCCCCAATT	human	1407	1419	TCTTTCCCCAATT	13	-------------	TCTTTTCCAAATT	0	0.846154	FALSE	TRUE	Human_Treeshrew
HuCBLN2Pro (1798 bp)	hg38 chr18:72542815-72544612	NFAT5	MA0606.1	1259	1268	1	TCTTTCCCCA	human	1407	1416	TCTTTCCCCA	10	----------	TCTTTTCCAA	0	0.8	FALSE	TRUE	Human_Treeshrew
HuCBLN2Pro (1798 bp)	hg38 chr18:72542815-72544612	NFATC3	MA0625.1	1259	1268	1	TCTTTCCCCA	human	1407	1416	TCTTTCCCCA	10	----------	TCTTTTCCAA	0	0.8	FALSE	TRUE	Human_Treeshrew
HuCBLN2Pro (1798 bp)	hg38 chr18:72542815-72544612	RELB	MA1117.1	1259	1269	1	TCTTTCCCCAA	human	1407	1417	TCTTTCCCCAA	11	-----------	TCTTTTCCAAA	0	0.818182	FALSE	TRUE	Human_Treeshrew
HuCBLN2Pro (1798 bp)	hg38 chr18:72542815-72544612	NFATC1	MA0624.1	1259	1268	1	TCTTTCCCCA	human	1407	1416	TCTTTCCCCA	10	----------	TCTTTTCCAA	0	0.8	FALSE	TRUE	Human_Treeshrew
HuCBLN2Pro (1798 bp)	hg38 chr18:72542815-72544612	NFATC2	MA0152.1	1260	1266	1	CTTTCCC	human	1408	1414	CTTTCCC	7	-------	CTTTTCC	0	0.857143	FALSE	TRUE	Human_Treeshrew
HuCBLN2Pro (1798 bp)	hg38 chr18:72542815-72544612	CEBPB	MA0466.2	1261	1270	1	TTTCCCCAAT	human	1409	1418	TTTCCCCAAT	10	----------	TTTTCCAAAT	0	0.8	FALSE	TRUE	Human_Treeshrew
HuCBLN2Pro (1798 bp)	hg38 chr18:72542815-72544612	THAP1	MA0597.1	1261	1269	1	TTTCCCCAA	human	1409	1417	TTTCCCCAA	9	---------	TTTTCCAAA	0	0.777778	FALSE	TRUE	Human_Treeshrew
HuCBLN2Pro (1798 bp)	hg38 chr18:72542815-72544612	CEBPE	MA0837.1	1261	1270	1	TTTCCCCAAT	human	1409	1418	TTTCCCCAAT	10	----------	TTTTCCAAAT	0	0.8	FALSE	TRUE	Human_Treeshrew
HuCBLN2Pro (1798 bp)	hg38 chr18:72542815-72544612	VSX1	MA0725.1	1266	1273	1	CCAATTCC	human	1414	1421	CCAATTCC	8	--------	CAAATTCC	0	0.875	FALSE	TRUE	Human_Treeshrew
HuCBLN2Pro (1798 bp)	hg38 chr18:72542815-72544612	PAX4	MA0068.2	1266	1273	1	CCAATTCC	human	1414	1421	CCAATTCC	8	--------	CAAATTCC	0	0.875	FALSE	TRUE	Human_Treeshrew
HuCBLN2Pro (1798 bp)	hg38 chr18:72542815-72544612	NFATC3	MA0625.1	1267	1276	1	CAATTCCCTC	human	1415	1424	CAATTCCCTC	10	----------	AAATTCCCTC	0	0.9	FALSE	TRUE	Human_Treeshrew
HuCBLN2Pro (1798 bp)	hg38 chr18:72542815-72544612	NFATC1	MA0624.1	1267	1276	1	CAATTCCCTC	human	1415	1424	CAATTCCCTC	10	----------	AAATTCCCTC	0	0.9	FALSE	TRUE	Human_Treeshrew
HuCBLN2Pro (1798 bp)	hg38 chr18:72542815-72544612	THAP1	MA0597.1	1269	1277	1	ATTCCCTCC	human	1417	1425	ATTCCCTCC	9	---------	ATTCCCTCC	0	1	FALSE	TRUE	Human_Treeshrew
HuCBLN2Pro (1798 bp)	hg38 chr18:72542815-72544612	HIC2	MA0738.1	1269	1277	1	ATTCCCTCC	human	1417	1425	ATTCCCTCC	9	---------	ATTCCCTCC	0	1	FALSE	TRUE	Human_Treeshrew
HuCBLN2Pro (1798 bp)	hg38 chr18:72542815-72544612	Arid3b	MA0601.1	1280	1290	1	GTCTTAATATT	human	1428	1438	GTCTTAATATT	11	-----------	GTCTTAGTCTT	0	0.818182	FALSE	TRUE	Human_Treeshrew
HuCBLN2Pro (1798 bp)	hg38 chr18:72542815-72544612	GSC2	MA0891.1	1282	1291	1	CTTAATATTG	human	1430	1439	CTTAATATTG	10	----------	CTTAGTCTTG	0	0.8	FALSE	TRUE	Human_Treeshrew
HuCBLN2Pro (1798 bp)	hg38 chr18:72542815-72544612	GSC	MA0648.1	1282	1291	1	CTTAATATTG	human	1430	1439	CTTAATATTG	10	----------	CTTAGTCTTG	0	0.8	FALSE	TRUE	Human_Treeshrew
HuCBLN2Pro (1798 bp)	hg38 chr18:72542815-72544612	Arid5a	MA0602.1	1283	1296	1	TTAATATTGAATGG	human	1431	1444	TTAATATTGAATGG	14	------------GG	TTAGTCTTGGATAG	0.142857	0.714286	FALSE	TRUE	Human_Treeshrew
HuCBLN2Pro (1798 bp)	hg38 chr18:72542815-72544612	SHOX	MA0630.1	1283	1290	1	TTAATATT	human	1431	1438	TTAATATT	8	--------	TTAGTCTT	0	0.75	FALSE	TRUE	Human_Treeshrew
HuCBLN2Pro (1798 bp)	hg38 chr18:72542815-72544612	YY2	MA0748.2	1291	1301	1	GAATGGCGTGA	human	1439	1449	GAATGGCGTGA	11	----GGCGCGG	GGATAGTGTGA	0.454545	0.727273	FALSE	TRUE	Human_Treeshrew
HuCBLN2Pro (1798 bp)	hg38 chr18:72542815-72544612	TBX3	MA1566.1	1293	1302	1	ATGGCGTGAC	human	1441	1450	ATGGCGTGAC	10	--GGCGCGGC	ATAGTGTGAC	0.6	0.8	FALSE	TRUE	Human_Treeshrew
HuCBLN2Pro (1798 bp)	hg38 chr18:72542815-72544612	SREBF2	MA0596.1	1293	1302	1	ATGGCGTGAC	human	1441	1450	ATGGCGTGAC	10	--GGCGCGGC	ATAGTGTGAC	0.6	0.8	FALSE	TRUE	Human_Treeshrew
HuCBLN2Pro (1798 bp)	hg38 chr18:72542815-72544612	ARNT::HIF1A	MA0259.1	1294	1301	1	TGGCGTGA	human	1442	1449	TGGCGTGA	8	-GGCGCGG	TAGTGTGA	0.625	0.75	FALSE	TRUE	Human_Treeshrew
HuCBLN2Pro (1798 bp)	hg38 chr18:72542815-72544612	PAX5	MA0014.3	1294	1305	1	TGGCGTGACCAC	human	1442	1453	TGGCGTGACCAC	12	-GGCGCGGC---	TAGTGTGACCAC	0.5	0.833333	FALSE	TRUE	Human_Treeshrew
HuCBLN2Pro (1798 bp)	hg38 chr18:72542815-72544612	HOXA9	MA0594.2	1295	1304	1	GGCGTGACCA	human	1443	1452	GGCGTGACCA	10	GGCGCGGC--	AGTGTGACCA	0.6	0.8	FALSE	TRUE	Human_Treeshrew
HuCBLN2Pro (1798 bp)	hg38 chr18:72542815-72544612	ZBTB7C	MA0695.1	1298	1309	1	GTGACCACTTTC	human	1446	1457	GTGACCACTTTC	12	GCGGC-----TC	GTGACCACTTTC	0.416667	1	FALSE	TRUE	Human_Treeshrew
HuCBLN2Pro (1798 bp)	hg38 chr18:72542815-72544612	ZNF354C	MA0130.1	1300	1305	1	GACCAC	human	1448	1453	GACCAC	6	GGC---	GACCAC	0.333333	1	FALSE	TRUE	Human_Treeshrew
HuCBLN2Pro (1798 bp)	hg38 chr18:72542815-72544612	NKX2-3	MA0672.1	1301	1310	1	ACCACTTTCA	human	1449	1458	ACCACTTTCA	10	GC-----TCA	ACCACTTTCA	0.4	1	FALSE	TRUE	Human_Treeshrew
HuCBLN2Pro (1798 bp)	hg38 chr18:72542815-72544612	Nkx3-1	MA0124.2	1301	1309	1	ACCACTTTC	human	1449	1457	ACCACTTTC	9	GC-----TC	ACCACTTTC	0.333333	1	FALSE	TRUE	Human_Treeshrew
HuCBLN2Pro (1798 bp)	hg38 chr18:72542815-72544612	NKX2-8	MA0673.1	1302	1310	1	CCACTTTCA	human	1450	1458	CCACTTTCA	9	C-----TCA	CCACTTTCA	0.444444	1	FALSE	TRUE	Human_Treeshrew
HuCBLN2Pro (1798 bp)	hg38 chr18:72542815-72544612	HLTF	MA0109.1	1302	1311	1	CCACTTTCAT	human	1450	1459	CCACTTTCAT	10	C-----TCAA	CCACTTTCAT	0.4	1	FALSE	TRUE	Human_Treeshrew
HuCBLN2Pro (1798 bp)	hg38 chr18:72542815-72544612	ISL2	MA0914.1	1302	1309	1	CCACTTTC	human	1450	1457	CCACTTTC	8	C-----TC	CCACTTTC	0.375	1	FALSE	TRUE	Human_Treeshrew
HuCBLN2Pro (1798 bp)	hg38 chr18:72542815-72544612	CEBPA	MA0102.4	1303	1316	1	CACTTTCATAATGA	human	1451	1464	CACTTTCATAATGA	14	-----TCAACCCGA	CACTTTCATAATGA	0.357143	1	FALSE	TRUE	Human_Treeshrew
HuCBLN2Pro (1798 bp)	hg38 chr18:72542815-72544612	CEBPD	MA0836.2	1304	1316	1	ACTTTCATAATGA	human	1452	1464	ACTTTCATAATGA	13	----TCAACCCGA	ACTTTCATAATGA	0.384615	1	FALSE	TRUE	Human_Treeshrew
HuCBLN2Pro (1798 bp)	hg38 chr18:72542815-72544612	MEOX2	MA0706.1	1306	1315	1	TTTCATAATG	human	1454	1463	TTTCATAATG	10	--TCAACCCG	TTTCATAATG	0.4	1	FALSE	TRUE	Human_Treeshrew
HuCBLN2Pro (1798 bp)	hg38 chr18:72542815-72544612	HOXA6	MA1497.1	1306	1315	1	TTTCATAATG	human	1454	1463	TTTCATAATG	10	--TCAACCCG	TTTCATAATG	0.4	1	FALSE	TRUE	Human_Treeshrew
HuCBLN2Pro (1798 bp)	hg38 chr18:72542815-72544612	LHX1	MA1518.1	1307	1314	1	TTCATAAT	human	1455	1462	TTCATAAT	8	-TCAACCC	TTCATAAT	0.375	1	FALSE	TRUE	Human_Treeshrew
HuCBLN2Pro (1798 bp)	hg38 chr18:72542815-72544612	HOXA9	MA0594.2	1307	1316	1	TTCATAATGA	human	1455	1464	TTCATAATGA	10	-TCAACCCGA	TTCATAATGA	0.5	1	FALSE	TRUE	Human_Treeshrew
HuCBLN2Pro (1798 bp)	hg38 chr18:72542815-72544612	NKX6-2	MA0675.1	1307	1314	1	TTCATAAT	human	1455	1462	TTCATAAT	8	-TCAACCC	TTCATAAT	0.375	1	FALSE	TRUE	Human_Treeshrew
HuCBLN2Pro (1798 bp)	hg38 chr18:72542815-72544612	MIXL1	MA0662.1	1309	1318	1	CATAATGACA	human	1457	1466	CATAATGACA	10	CAACCCGAGC	CATAATGAAG	0.4	0.8	FALSE	TRUE	Human_Treeshrew
HuCBLN2Pro (1798 bp)	hg38 chr18:72542815-72544612	EN2	MA0642.1	1309	1318	1	CATAATGACA	human	1457	1466	CATAATGACA	10	CAACCCGAGC	CATAATGAAG	0.4	0.8	FALSE	TRUE	Human_Treeshrew
HuCBLN2Pro (1798 bp)	hg38 chr18:72542815-72544612	MNX1	MA0707.1	1309	1318	1	CATAATGACA	human	1457	1466	CATAATGACA	10	CAACCCGAGC	CATAATGAAG	0.4	0.8	FALSE	TRUE	Human_Treeshrew
HuCBLN2Pro (1798 bp)	hg38 chr18:72542815-72544612	ESX1	MA0644.1	1309	1318	1	CATAATGACA	human	1457	1466	CATAATGACA	10	CAACCCGAGC	CATAATGAAG	0.4	0.8	FALSE	TRUE	Human_Treeshrew
HuCBLN2Pro (1798 bp)	hg38 chr18:72542815-72544612	MEOX2	MA0706.1	1309	1318	1	CATAATGACA	human	1457	1466	CATAATGACA	10	CAACCCGAGC	CATAATGAAG	0.4	0.8	FALSE	TRUE	Human_Treeshrew
HuCBLN2Pro (1798 bp)	hg38 chr18:72542815-72544612	GSC2	MA0891.1	1309	1318	1	CATAATGACA	human	1457	1466	CATAATGACA	10	CAACCCGAGC	CATAATGAAG	0.4	0.8	FALSE	TRUE	Human_Treeshrew
HuCBLN2Pro (1798 bp)	hg38 chr18:72542815-72544612	EMX2	MA0886.1	1309	1318	1	CATAATGACA	human	1457	1466	CATAATGACA	10	CAACCCGAGC	CATAATGAAG	0.4	0.8	FALSE	TRUE	Human_Treeshrew
HuCBLN2Pro (1798 bp)	hg38 chr18:72542815-72544612	MEOX1	MA0661.1	1309	1318	1	CATAATGACA	human	1457	1466	CATAATGACA	10	CAACCCGAGC	CATAATGAAG	0.4	0.8	FALSE	TRUE	Human_Treeshrew
HuCBLN2Pro (1798 bp)	hg38 chr18:72542815-72544612	LHX6	MA0658.1	1309	1318	1	CATAATGACA	human	1457	1466	CATAATGACA	10	CAACCCGAGC	CATAATGAAG	0.4	0.8	FALSE	TRUE	Human_Treeshrew
HuCBLN2Pro (1798 bp)	hg38 chr18:72542815-72544612	HOXA6	MA1497.1	1309	1318	1	CATAATGACA	human	1457	1466	CATAATGACA	10	CAACCCGAGC	CATAATGAAG	0.4	0.8	FALSE	TRUE	Human_Treeshrew
HuCBLN2Pro (1798 bp)	hg38 chr18:72542815-72544612	EN1	MA0027.2	1310	1317	1	ATAATGAC	human	1458	1465	ATAATGAC	8	AACCCGAG	ATAATGAA	0.375	0.875	FALSE	TRUE	Human_Treeshrew
HuCBLN2Pro (1798 bp)	hg38 chr18:72542815-72544612	RAX2	MA0717.1	1310	1317	1	ATAATGAC	human	1458	1465	ATAATGAC	8	AACCCGAG	ATAATGAA	0.375	0.875	FALSE	TRUE	Human_Treeshrew
HuCBLN2Pro (1798 bp)	hg38 chr18:72542815-72544612	HOXB6	MA1500.1	1310	1317	1	ATAATGAC	human	1458	1465	ATAATGAC	8	AACCCGAG	ATAATGAA	0.375	0.875	FALSE	TRUE	Human_Treeshrew
HuCBLN2Pro (1798 bp)	hg38 chr18:72542815-72544612	LHX1	MA1518.1	1310	1317	1	ATAATGAC	human	1458	1465	ATAATGAC	8	AACCCGAG	ATAATGAA	0.375	0.875	FALSE	TRUE	Human_Treeshrew
HuCBLN2Pro (1798 bp)	hg38 chr18:72542815-72544612	HOXA1	MA1495.1	1310	1317	1	ATAATGAC	human	1458	1465	ATAATGAC	8	AACCCGAG	ATAATGAA	0.375	0.875	FALSE	TRUE	Human_Treeshrew
HuCBLN2Pro (1798 bp)	hg38 chr18:72542815-72544612	HOXB5	MA0904.2	1310	1317	1	ATAATGAC	human	1458	1465	ATAATGAC	8	AACCCGAG	ATAATGAA	0.375	0.875	FALSE	TRUE	Human_Treeshrew
HuCBLN2Pro (1798 bp)	hg38 chr18:72542815-72544612	PRRX1	MA0716.1	1310	1317	1	ATAATGAC	human	1458	1465	ATAATGAC	8	AACCCGAG	ATAATGAA	0.375	0.875	FALSE	TRUE	Human_Treeshrew
HuCBLN2Pro (1798 bp)	hg38 chr18:72542815-72544612	HOXA7	MA1498.1	1310	1317	1	ATAATGAC	human	1458	1465	ATAATGAC	8	AACCCGAG	ATAATGAA	0.375	0.875	FALSE	TRUE	Human_Treeshrew
HuCBLN2Pro (1798 bp)	hg38 chr18:72542815-72544612	HOXD3	MA0912.2	1310	1317	1	ATAATGAC	human	1458	1465	ATAATGAC	8	AACCCGAG	ATAATGAA	0.375	0.875	FALSE	TRUE	Human_Treeshrew
HuCBLN2Pro (1798 bp)	hg38 chr18:72542815-72544612	Lhx8	MA0705.1	1310	1317	1	ATAATGAC	human	1458	1465	ATAATGAC	8	AACCCGAG	ATAATGAA	0.375	0.875	FALSE	TRUE	Human_Treeshrew
HuCBLN2Pro (1798 bp)	hg38 chr18:72542815-72544612	POU6F1(var.2)	MA1549.1	1310	1319	1	ATAATGACAG	human	1458	1467	ATAATGACAG	10	AACCCGAGCG	ATAATGAAGG	0.4	0.8	FALSE	TRUE	Human_Treeshrew
HuCBLN2Pro (1798 bp)	hg38 chr18:72542815-72544612	HOXC8	MA1505.1	1310	1317	1	ATAATGAC	human	1458	1465	ATAATGAC	8	AACCCGAG	ATAATGAA	0.375	0.875	FALSE	TRUE	Human_Treeshrew
HuCBLN2Pro (1798 bp)	hg38 chr18:72542815-72544612	LBX1	MA0618.1	1310	1317	1	ATAATGAC	human	1458	1465	ATAATGAC	8	AACCCGAG	ATAATGAA	0.375	0.875	FALSE	TRUE	Human_Treeshrew
HuCBLN2Pro (1798 bp)	hg38 chr18:72542815-72544612	NKX6-2	MA0675.1	1310	1317	1	ATAATGAC	human	1458	1465	ATAATGAC	8	AACCCGAG	ATAATGAA	0.375	0.875	FALSE	TRUE	Human_Treeshrew
HuCBLN2Pro (1798 bp)	hg38 chr18:72542815-72544612	VAX1	MA0722.1	1310	1317	1	ATAATGAC	human	1458	1465	ATAATGAC	8	AACCCGAG	ATAATGAA	0.375	0.875	FALSE	TRUE	Human_Treeshrew
HuCBLN2Pro (1798 bp)	hg38 chr18:72542815-72544612	HOXA5	MA0158.2	1310	1317	1	ATAATGAC	human	1458	1465	ATAATGAC	8	AACCCGAG	ATAATGAA	0.375	0.875	FALSE	TRUE	Human_Treeshrew
HuCBLN2Pro (1798 bp)	hg38 chr18:72542815-72544612	HOXB2	MA0902.2	1310	1317	1	ATAATGAC	human	1458	1465	ATAATGAC	8	AACCCGAG	ATAATGAA	0.375	0.875	FALSE	TRUE	Human_Treeshrew
HuCBLN2Pro (1798 bp)	hg38 chr18:72542815-72544612	VAX2	MA0723.1	1310	1317	1	ATAATGAC	human	1458	1465	ATAATGAC	8	AACCCGAG	ATAATGAA	0.375	0.875	FALSE	TRUE	Human_Treeshrew
HuCBLN2Pro (1798 bp)	hg38 chr18:72542815-72544612	UNCX	MA0721.1	1310	1317	1	ATAATGAC	human	1458	1465	ATAATGAC	8	AACCCGAG	ATAATGAA	0.375	0.875	FALSE	TRUE	Human_Treeshrew
HuCBLN2Pro (1798 bp)	hg38 chr18:72542815-72544612	SHOX	MA0630.1	1310	1317	1	ATAATGAC	human	1458	1465	ATAATGAC	8	AACCCGAG	ATAATGAA	0.375	0.875	FALSE	TRUE	Human_Treeshrew
HuCBLN2Pro (1798 bp)	hg38 chr18:72542815-72544612	EMX1	MA0612.2	1310	1317	1	ATAATGAC	human	1458	1465	ATAATGAC	8	AACCCGAG	ATAATGAA	0.375	0.875	FALSE	TRUE	Human_Treeshrew
HuCBLN2Pro (1798 bp)	hg38 chr18:72542815-72544612	Nobox	MA0125.1	1311	1318	1	TAATGACA	human	1459	1466	TAATGACA	8	ACCCGAGC	TAATGAAG	0.25	0.75	FALSE	TRUE	Human_Treeshrew
HuCBLN2Pro (1798 bp)	hg38 chr18:72542815-72544612	MEIS1	MA0498.2	1313	1319	1	ATGACAG	human	1461	1467	ATGACAG	7	CCGAGCG	ATGAAGG	0.428571	0.714286	FALSE	TRUE	Human_Treeshrew
HuCBLN2Pro (1798 bp)	hg38 chr18:72542815-72544612	MEIS3	MA0775.1	1313	1320	1	ATGACAGG	human	1461	1468	ATGACAGG	8	CCGAGCGG	ATGAAGGG	0.5	0.75	FALSE	TRUE	Human_Treeshrew
HuCBLN2Pro (1798 bp)	hg38 chr18:72542815-72544612	MEIS2	MA0774.1	1313	1320	1	ATGACAGG	human	1461	1468	ATGACAGG	8	CCGAGCGG	ATGAAGGG	0.5	0.75	FALSE	TRUE	Human_Treeshrew
HuCBLN2Pro (1798 bp)	hg38 chr18:72542815-72544612	ZNF384	MA1125.1	1322	1333	1	GCGAAAAAAACA	human	1470	1481	GCGAAAAAAACA	12	TAGCAAGTA---	--GGAAAAAACA	0.333333	0.75	FALSE	TRUE	Human_Treeshrew
HuCBLN2Pro (1798 bp)	hg38 chr18:72542815-72544612	FOXC2	MA0846.1	1324	1335	1	GAAAAAAACAAT	human	1472	1483	GAAAAAAACAAT	12	GCAAGTA-----	GGAAAAAACAGT	0.333333	0.833333	FALSE	TRUE	Human_Treeshrew
HuCBLN2Pro (1798 bp)	hg38 chr18:72542815-72544612	Foxj2	MA0614.1	1327	1334	1	AAAAACAA	human	1475	1482	AAAAACAA	8	AGTA----	AAAAACAG	0.25	0.875	FALSE	TRUE	Human_Treeshrew
HuCBLN2Pro (1798 bp)	hg38 chr18:72542815-72544612	SRY	MA0084.1	1327	1335	1	AAAAACAAT	human	1475	1483	AAAAACAAT	9	AGTA-----	AAAAACAGT	0.222222	0.888889	FALSE	TRUE	Human_Treeshrew
HuCBLN2Pro (1798 bp)	hg38 chr18:72542815-72544612	SOX14	MA1562.1	1327	1336	1	AAAAACAATA	human	1475	1484	AAAAACAATA	10	AGTA------	AAAAACAGTT	0.2	0.8	FALSE	TRUE	Human_Treeshrew
HuCBLN2Pro (1798 bp)	hg38 chr18:72542815-72544612	FOXP3	MA0850.1	1327	1333	1	AAAAACA	human	1475	1481	AAAAACA	7	AGTA---	AAAAACA	0.285714	1	FALSE	TRUE	Human_Treeshrew
HuCBLN2Pro (1798 bp)	hg38 chr18:72542815-72544612	SOX8	MA0868.2	1328	1337	1	AAAACAATAA	human	1476	1485	AAAACAATAA	10	GTA-------	AAAACAGTTC	0.1	0.7	FALSE	TRUE	Human_Treeshrew
HuCBLN2Pro (1798 bp)	hg38 chr18:72542815-72544612	Hand1::Tcf3	MA0092.1	1363	1372	1	AGACTGGGAT	human	1511	1520	AGACTGGGAT	10	----------	AGACTGAGAT	0	0.9	FALSE	TRUE	Human_Treeshrew
HuCBLN2Pro (1798 bp)	hg38 chr18:72542815-72544612	ZNF384	MA1125.1	1390	1401	1	GGAAAAAAAAAG	human	1538	1549	GGAAAAAAAAAG	12	------------	GGAGAGAAAACG	0	0.75	FALSE	TRUE	Human_Treeshrew
HuCBLN2Pro (1798 bp)	hg38 chr18:72542815-72544612	ZNF384	MA1125.1	1391	1402	1	GAAAAAAAAAGC	human	1539	1550	GAAAAAAAAAGC	12	------------	GAGAGAAAACGC	0	0.75	FALSE	TRUE	Human_Treeshrew
HuCBLN2Pro (1798 bp)	hg38 chr18:72542815-72544612	Nr2e3	MA0164.1	1398	1404	1	AAAGCTT	human	1546	1552	AAAGCTT	7	-------	AACGCCT	0	0.714286	FALSE	TRUE	Human_Treeshrew
HuCBLN2Pro (1798 bp)	hg38 chr18:72542815-72544612	LHX1	MA1518.1	1411	1418	1	TTGATGAT	human	1559	1566	TTGATGAT	8	--------	GTAATGAT	0	0.75	FALSE	TRUE	Human_Treeshrew
HuCBLN2Pro (1798 bp)	hg38 chr18:72542815-72544612	HOXA1	MA1495.1	1411	1418	1	TTGATGAT	human	1559	1566	TTGATGAT	8	--------	GTAATGAT	0	0.75	FALSE	TRUE	Human_Treeshrew
HuCBLN2Pro (1798 bp)	hg38 chr18:72542815-72544612	RUNX1	MA0002.2	1424	1434	1	AGCTGTGGTTC	human	1572	1582	AGCTGTGGTTC	11	------GGTTC	GGCTGTGGTTC	0.454545	0.909091	FALSE	TRUE	Human_Treeshrew
HuCBLN2Pro (1798 bp)	hg38 chr18:72542815-72544612	ZBTB26	MA1579.1	1430	1444	1	GGTTCCAGAGTCCCA	human	1578	1593	GGTTCCAGAGTC-CCA	16	GGTTCCAGGCACGGTC	GGTTCCGGAATCTCCA	0.5625	0.8125	FALSE	TRUE	Human_Treeshrew
HuCBLN2Pro (1798 bp)	hg38 chr18:72542815-72544612	HNF4G	MA0484.2	1433	1445	1	TCCAGAGTCCCAG	human	1581	1594	TCCAGAGTC-CCAG	14	TCCAGGCACGGTCG	TCCGGAATCTCCAG	0.5	0.785714	FALSE	TRUE	Human_Treeshrew
HuCBLN2Pro (1798 bp)	hg38 chr18:72542815-72544612	MSGN1	MA1524.1	1440	1451	1	TCCCAGTTGGGG	human	1588	1600	TC-CCAGTTGGGG	13	ACGGTCGTGCGTG	TCTCCAGTTTGGG	0.384615	0.846154	FALSE	TRUE	Human_Treeshrew
HuCBLN2Pro (1798 bp)	hg38 chr18:72542815-72544612	TFAP4(var.2)	MA1570.1	1441	1450	1	CCCAGTTGGG	human	1589	1599	C-CCAGTTGGG	11	CGGTCGTGCGT	CTCCAGTTTGG	0.363636	0.818182	FALSE	TRUE	Human_Treeshrew
HuCBLN2Pro (1798 bp)	hg38 chr18:72542815-72544612	ASCL1	MA1100.2	1441	1450	1	CCCAGTTGGG	human	1589	1599	C-CCAGTTGGG	11	CGGTCGTGCGT	CTCCAGTTTGG	0.363636	0.818182	FALSE	TRUE	Human_Treeshrew
HuCBLN2Pro (1798 bp)	hg38 chr18:72542815-72544612	BHLHA15(var.2)	MA1472.1	1441	1450	1	CCCAGTTGGG	human	1589	1599	C-CCAGTTGGG	11	CGGTCGTGCGT	CTCCAGTTTGG	0.363636	0.818182	FALSE	TRUE	Human_Treeshrew
HuCBLN2Pro (1798 bp)	hg38 chr18:72542815-72544612	ELF5	MA0136.2	1446	1456	1	TTGGGGAACTG	human	1595	1605	TTGGGGAACTG	11	TGCGTGCGCTG	TTTGGGAAATG	0.545455	0.818182	FALSE	TRUE	Human_Treeshrew
HuCBLN2Pro (1798 bp)	hg38 chr18:72542815-72544612	NFATC4	MA1525.1	1447	1456	1	TGGGGAACTG	human	1596	1605	TGGGGAACTG	10	GCGTGCGCTG	TTGGGAAATG	0.5	0.8	FALSE	TRUE	Human_Treeshrew
HuCBLN2Pro (1798 bp)	hg38 chr18:72542815-72544612	NR1I3	MA1534.1	1449	1457	1	GGGAACTGT	human	1598	1606	GGGAACTGT	9	GTGCGCTG-	GGGAAATGC	0.555556	0.777778	FALSE	TRUE	Human_Treeshrew
HuCBLN2Pro (1798 bp)	hg38 chr18:72542815-72544612	Zfx	MA0146.2	1475	1488	1	AGAAGAGGGGCCTC	human	1625	1638	AGAAGAGGGGCCTC	14	CGGTGTGGGGC---	CGAAGAGGTGCCTC	0.5	0.857143	FALSE	TRUE	Human_Treeshrew
HuCBLN2Pro (1798 bp)	hg38 chr18:72542815-72544612	Plagl1	MA1615.1	1477	1489	1	AAGAGGGGCCTCC	human	1627	1639	AAGAGGGGCCTCC	13	GTGTGGGGC----	AAGAGGTGCCTC-	0.461538	0.846154	FALSE	TRUE	Human_Treeshrew
HuCBLN2Pro (1798 bp)	hg38 chr18:72542815-72544612	MZF1(var.2)	MA0057.1	1478	1487	1	AGAGGGGCCT	human	1628	1637	AGAGGGGCCT	10	TGTGGGGC--	AGAGGTGCCT	0.6	0.9	FALSE	TRUE	Human_Treeshrew
HuCBLN2Pro (1798 bp)	hg38 chr18:72542815-72544612	TBX3	MA1566.1	1498	1507	1	TCTGTGTGTC	human	1648	1657	TCTGTGTGTC	10	----------	TTTATGTGTC	0	0.8	FALSE	TRUE	Human_Treeshrew
HuCBLN2Pro (1798 bp)	hg38 chr18:72542815-72544612	TBX3	MA1566.1	1500	1509	1	TGTGTGTCTG	human	1650	1659	TGTGTGTCTG	10	----------	TATGTGTCTG	0	0.9	FALSE	TRUE	Human_Treeshrew
HuCBLN2Pro (1798 bp)	hg38 chr18:72542815-72544612	Hand1::Tcf3	MA0092.1	1536	1545	1	CGGCTGGCGC	human	1687	1697	CG-GCTGGCGC	11	TG---------	CGCGTTGGCAC	0.181818	0.727273	FALSE	TRUE	Human_Treeshrew
HuCBLN2Pro (1798 bp)	hg38 chr18:72542815-72544612	NRF1	MA0506.1	1542	1552	1	GCGCTTGCGCT	human	1694	1704	GCGCTTGCGCT	11	----GTGTGCT	GCACTGGTGCT	0.454545	0.727273	FALSE	TRUE	Human_Treeshrew
HuCBLN2Pro (1798 bp)	hg38 chr18:72542815-72544612	HLTF	MA0109.1	1548	1557	1	GCGCTTATTT	human	1700	1709	GCGCTTATTT	10	GTGCTTGCGG	GTGCTTATTT	0.5	0.9	FALSE	TRUE	Human_Treeshrew
HuCBLN2Pro (1798 bp)	hg38 chr18:72542815-72544612	MEIS2(var.2)	MA1640.1	1549	1563	1	CGCTTATTTATTAAA	human	1701	1715	CGCTTATTTATTAAA	15	TGCTTGCGGA-----	TGCTTATTTATTAAA	0.333333	0.933333	FALSE	TRUE	Human_Treeshrew
HuCBLN2Pro (1798 bp)	hg38 chr18:72542815-72544612	BARX2	MA1471.1	1551	1562	1	CTTATTTATTAA	human	1703	1714	CTTATTTATTAA	12	CTTGCGGA----	CTTATTTATTAA	0.333333	1	FALSE	TRUE	Human_Treeshrew
HuCBLN2Pro (1798 bp)	hg38 chr18:72542815-72544612	POU6F2	MA0793.1	1553	1562	1	TATTTATTAA	human	1705	1714	TATTTATTAA	10	TGCGGA----	TATTTATTAA	0.2	1	FALSE	TRUE	Human_Treeshrew
HuCBLN2Pro (1798 bp)	hg38 chr18:72542815-72544612	MIXL1	MA0662.1	1554	1563	1	ATTTATTAAA	human	1706	1715	ATTTATTAAA	10	GCGGA-----	ATTTATTAAA	0.1	1	FALSE	TRUE	Human_Treeshrew
HuCBLN2Pro (1798 bp)	hg38 chr18:72542815-72544612	GSX1	MA0892.1	1554	1563	1	ATTTATTAAA	human	1706	1715	ATTTATTAAA	10	GCGGA-----	ATTTATTAAA	0.1	1	FALSE	TRUE	Human_Treeshrew
HuCBLN2Pro (1798 bp)	hg38 chr18:72542815-72544612	EN2	MA0642.1	1554	1563	1	ATTTATTAAA	human	1706	1715	ATTTATTAAA	10	GCGGA-----	ATTTATTAAA	0.1	1	FALSE	TRUE	Human_Treeshrew
HuCBLN2Pro (1798 bp)	hg38 chr18:72542815-72544612	EVX1	MA0887.1	1554	1563	1	ATTTATTAAA	human	1706	1715	ATTTATTAAA	10	GCGGA-----	ATTTATTAAA	0.1	1	FALSE	TRUE	Human_Treeshrew
HuCBLN2Pro (1798 bp)	hg38 chr18:72542815-72544612	HOXB3	MA0903.1	1554	1563	1	ATTTATTAAA	human	1706	1715	ATTTATTAAA	10	GCGGA-----	ATTTATTAAA	0.1	1	FALSE	TRUE	Human_Treeshrew
HuCBLN2Pro (1798 bp)	hg38 chr18:72542815-72544612	MNX1	MA0707.1	1554	1563	1	ATTTATTAAA	human	1706	1715	ATTTATTAAA	10	GCGGA-----	ATTTATTAAA	0.1	1	FALSE	TRUE	Human_Treeshrew
HuCBLN2Pro (1798 bp)	hg38 chr18:72542815-72544612	NOTO	MA0710.1	1554	1563	1	ATTTATTAAA	human	1706	1715	ATTTATTAAA	10	GCGGA-----	ATTTATTAAA	0.1	1	FALSE	TRUE	Human_Treeshrew
HuCBLN2Pro (1798 bp)	hg38 chr18:72542815-72544612	EVX2	MA0888.1	1554	1563	1	ATTTATTAAA	human	1706	1715	ATTTATTAAA	10	GCGGA-----	ATTTATTAAA	0.1	1	FALSE	TRUE	Human_Treeshrew
HuCBLN2Pro (1798 bp)	hg38 chr18:72542815-72544612	ESX1	MA0644.1	1554	1563	1	ATTTATTAAA	human	1706	1715	ATTTATTAAA	10	GCGGA-----	ATTTATTAAA	0.1	1	FALSE	TRUE	Human_Treeshrew
HuCBLN2Pro (1798 bp)	hg38 chr18:72542815-72544612	HOXA10	MA0899.1	1554	1564	1	ATTTATTAAAT	human	1706	1716	ATTTATTAAAT	11	GCGGA------	ATTTATTAAAA	0.0909091	0.909091	FALSE	TRUE	Human_Treeshrew
HuCBLN2Pro (1798 bp)	hg38 chr18:72542815-72544612	MEOX2	MA0706.1	1554	1563	1	ATTTATTAAA	human	1706	1715	ATTTATTAAA	10	GCGGA-----	ATTTATTAAA	0.1	1	FALSE	TRUE	Human_Treeshrew
HuCBLN2Pro (1798 bp)	hg38 chr18:72542815-72544612	EMX2	MA0886.1	1554	1563	1	ATTTATTAAA	human	1706	1715	ATTTATTAAA	10	GCGGA-----	ATTTATTAAA	0.1	1	FALSE	TRUE	Human_Treeshrew
HuCBLN2Pro (1798 bp)	hg38 chr18:72542815-72544612	MEOX1	MA0661.1	1554	1563	1	ATTTATTAAA	human	1706	1715	ATTTATTAAA	10	GCGGA-----	ATTTATTAAA	0.1	1	FALSE	TRUE	Human_Treeshrew
HuCBLN2Pro (1798 bp)	hg38 chr18:72542815-72544612	HOXA6	MA1497.1	1554	1563	1	ATTTATTAAA	human	1706	1715	ATTTATTAAA	10	GCGGA-----	ATTTATTAAA	0.1	1	FALSE	TRUE	Human_Treeshrew
HuCBLN2Pro (1798 bp)	hg38 chr18:72542815-72544612	ALX3	MA0634.1	1554	1563	1	ATTTATTAAA	human	1706	1715	ATTTATTAAA	10	GCGGA-----	ATTTATTAAA	0.1	1	FALSE	TRUE	Human_Treeshrew
HuCBLN2Pro (1798 bp)	hg38 chr18:72542815-72544612	VENTX	MA0724.1	1554	1562	1	ATTTATTAA	human	1706	1714	ATTTATTAA	9	GCGGA----	ATTTATTAA	0.111111	1	FALSE	TRUE	Human_Treeshrew
HuCBLN2Pro (1798 bp)	hg38 chr18:72542815-72544612	HOXA4	MA1496.1	1555	1562	1	TTTATTAA	human	1707	1714	TTTATTAA	8	CGGA----	TTTATTAA	0.125	1	FALSE	TRUE	Human_Treeshrew
HuCBLN2Pro (1798 bp)	hg38 chr18:72542815-72544612	BSX	MA0876.1	1555	1562	1	TTTATTAA	human	1707	1714	TTTATTAA	8	CGGA----	TTTATTAA	0.125	1	FALSE	TRUE	Human_Treeshrew
HuCBLN2Pro (1798 bp)	hg38 chr18:72542815-72544612	RAX2	MA0717.1	1555	1562	1	TTTATTAA	human	1707	1714	TTTATTAA	8	CGGA----	TTTATTAA	0.125	1	FALSE	TRUE	Human_Treeshrew
HuCBLN2Pro (1798 bp)	hg38 chr18:72542815-72544612	Dlx4	MA0881.1	1555	1562	1	TTTATTAA	human	1707	1714	TTTATTAA	8	CGGA----	TTTATTAA	0.125	1	FALSE	TRUE	Human_Treeshrew
HuCBLN2Pro (1798 bp)	hg38 chr18:72542815-72544612	LHX1	MA1518.1	1555	1562	1	TTTATTAA	human	1707	1714	TTTATTAA	8	CGGA----	TTTATTAA	0.125	1	FALSE	TRUE	Human_Treeshrew
HuCBLN2Pro (1798 bp)	hg38 chr18:72542815-72544612	Dlx2	MA0885.1	1555	1562	1	TTTATTAA	human	1707	1714	TTTATTAA	8	CGGA----	TTTATTAA	0.125	1	FALSE	TRUE	Human_Treeshrew
HuCBLN2Pro (1798 bp)	hg38 chr18:72542815-72544612	HOXC4	MA1504.1	1555	1562	1	TTTATTAA	human	1707	1714	TTTATTAA	8	CGGA----	TTTATTAA	0.125	1	FALSE	TRUE	Human_Treeshrew
HuCBLN2Pro (1798 bp)	hg38 chr18:72542815-72544612	HOXA1	MA1495.1	1555	1562	1	TTTATTAA	human	1707	1714	TTTATTAA	8	CGGA----	TTTATTAA	0.125	1	FALSE	TRUE	Human_Treeshrew
HuCBLN2Pro (1798 bp)	hg38 chr18:72542815-72544612	HOXB5	MA0904.2	1555	1562	1	TTTATTAA	human	1707	1714	TTTATTAA	8	CGGA----	TTTATTAA	0.125	1	FALSE	TRUE	Human_Treeshrew
HuCBLN2Pro (1798 bp)	hg38 chr18:72542815-72544612	HOXB4	MA1499.1	1555	1562	1	TTTATTAA	human	1707	1714	TTTATTAA	8	CGGA----	TTTATTAA	0.125	1	FALSE	TRUE	Human_Treeshrew
HuCBLN2Pro (1798 bp)	hg38 chr18:72542815-72544612	DRGX	MA1481.1	1555	1562	1	TTTATTAA	human	1707	1714	TTTATTAA	8	CGGA----	TTTATTAA	0.125	1	FALSE	TRUE	Human_Treeshrew
HuCBLN2Pro (1798 bp)	hg38 chr18:72542815-72544612	NKX6-1	MA0674.1	1555	1562	1	TTTATTAA	human	1707	1714	TTTATTAA	8	CGGA----	TTTATTAA	0.125	1	FALSE	TRUE	Human_Treeshrew
HuCBLN2Pro (1798 bp)	hg38 chr18:72542815-72544612	PRRX1	MA0716.1	1555	1562	1	TTTATTAA	human	1707	1714	TTTATTAA	8	CGGA----	TTTATTAA	0.125	1	FALSE	TRUE	Human_Treeshrew
HuCBLN2Pro (1798 bp)	hg38 chr18:72542815-72544612	HOXB8	MA1502.1	1555	1562	1	TTTATTAA	human	1707	1714	TTTATTAA	8	CGGA----	TTTATTAA	0.125	1	FALSE	TRUE	Human_Treeshrew
HuCBLN2Pro (1798 bp)	hg38 chr18:72542815-72544612	Dlx3	MA0880.1	1555	1562	1	TTTATTAA	human	1707	1714	TTTATTAA	8	CGGA----	TTTATTAA	0.125	1	FALSE	TRUE	Human_Treeshrew
HuCBLN2Pro (1798 bp)	hg38 chr18:72542815-72544612	HOXA7	MA1498.1	1555	1562	1	TTTATTAA	human	1707	1714	TTTATTAA	8	CGGA----	TTTATTAA	0.125	1	FALSE	TRUE	Human_Treeshrew
HuCBLN2Pro (1798 bp)	hg38 chr18:72542815-72544612	Lhx8	MA0705.1	1555	1562	1	TTTATTAA	human	1707	1714	TTTATTAA	8	CGGA----	TTTATTAA	0.125	1	FALSE	TRUE	Human_Treeshrew
HuCBLN2Pro (1798 bp)	hg38 chr18:72542815-72544612	NKX6-3	MA1530.1	1555	1563	1	TTTATTAAA	human	1707	1715	TTTATTAAA	9	CGGA-----	TTTATTAAA	0.111111	1	FALSE	TRUE	Human_Treeshrew
HuCBLN2Pro (1798 bp)	hg38 chr18:72542815-72544612	HOXC8	MA1505.1	1555	1562	1	TTTATTAA	human	1707	1714	TTTATTAA	8	CGGA----	TTTATTAA	0.125	1	FALSE	TRUE	Human_Treeshrew
HuCBLN2Pro (1798 bp)	hg38 chr18:72542815-72544612	NKX6-2	MA0675.1	1555	1562	1	TTTATTAA	human	1707	1714	TTTATTAA	8	CGGA----	TTTATTAA	0.125	1	FALSE	TRUE	Human_Treeshrew
HuCBLN2Pro (1798 bp)	hg38 chr18:72542815-72544612	HOXA5	MA0158.2	1555	1562	1	TTTATTAA	human	1707	1714	TTTATTAA	8	CGGA----	TTTATTAA	0.125	1	FALSE	TRUE	Human_Treeshrew
HuCBLN2Pro (1798 bp)	hg38 chr18:72542815-72544612	DLX6	MA0882.1	1555	1562	1	TTTATTAA	human	1707	1714	TTTATTAA	8	CGGA----	TTTATTAA	0.125	1	FALSE	TRUE	Human_Treeshrew
HuCBLN2Pro (1798 bp)	hg38 chr18:72542815-72544612	HOXB2	MA0902.2	1555	1562	1	TTTATTAA	human	1707	1714	TTTATTAA	8	CGGA----	TTTATTAA	0.125	1	FALSE	TRUE	Human_Treeshrew
HuCBLN2Pro (1798 bp)	hg38 chr18:72542815-72544612	UNCX	MA0721.1	1555	1562	1	TTTATTAA	human	1707	1714	TTTATTAA	8	CGGA----	TTTATTAA	0.125	1	FALSE	TRUE	Human_Treeshrew
HuCBLN2Pro (1798 bp)	hg38 chr18:72542815-72544612	BARX1	MA0875.1	1555	1562	1	TTTATTAA	human	1707	1714	TTTATTAA	8	CGGA----	TTTATTAA	0.125	1	FALSE	TRUE	Human_Treeshrew
HuCBLN2Pro (1798 bp)	hg38 chr18:72542815-72544612	HOXA2	MA0900.2	1555	1562	1	TTTATTAA	human	1707	1714	TTTATTAA	8	CGGA----	TTTATTAA	0.125	1	FALSE	TRUE	Human_Treeshrew
HuCBLN2Pro (1798 bp)	hg38 chr18:72542815-72544612	PDX1	MA0132.2	1555	1562	1	TTTATTAA	human	1707	1714	TTTATTAA	8	CGGA----	TTTATTAA	0.125	1	FALSE	TRUE	Human_Treeshrew
HuCBLN2Pro (1798 bp)	hg38 chr18:72542815-72544612	HOXD8	MA0910.2	1555	1562	1	TTTATTAA	human	1707	1714	TTTATTAA	8	CGGA----	TTTATTAA	0.125	1	FALSE	TRUE	Human_Treeshrew
HuCBLN2Pro (1798 bp)	hg38 chr18:72542815-72544612	HOXD4	MA1507.1	1555	1562	1	TTTATTAA	human	1707	1714	TTTATTAA	8	CGGA----	TTTATTAA	0.125	1	FALSE	TRUE	Human_Treeshrew
HuCBLN2Pro (1798 bp)	hg38 chr18:72542815-72544612	Lhx4	MA0704.1	1555	1562	1	TTTATTAA	human	1707	1714	TTTATTAA	8	CGGA----	TTTATTAA	0.125	1	FALSE	TRUE	Human_Treeshrew
HuCBLN2Pro (1798 bp)	hg38 chr18:72542815-72544612	GSX2	MA0893.2	1555	1562	1	TTTATTAA	human	1707	1714	TTTATTAA	8	CGGA----	TTTATTAA	0.125	1	FALSE	TRUE	Human_Treeshrew
HuCBLN2Pro (1798 bp)	hg38 chr18:72542815-72544612	Arid3a	MA0151.1	1558	1563	1	ATTAAA	human	1710	1715	ATTAAA	6	A-----	ATTAAA	0.166667	1	FALSE	TRUE	Human_Treeshrew
HuCBLN2Pro (1798 bp)	hg38 chr18:72542815-72544612	REL	MA0101.1	1605	1614	1	CTGGGTTTCC	human	1757	1766	CTGGGTTTCC	10	----------	CCGGGTTTCC	0	0.9	FALSE	TRUE	Human_Treeshrew
HuCBLN2Pro (1798 bp)	hg38 chr18:72542815-72544612	RELA	MA0107.1	1606	1615	1	TGGGTTTCCC	human	1758	1767	TGGGTTTCCC	10	---------G	CGGGTTTCCG	0	0.8	FALSE	TRUE	Human_Treeshrew
HuCBLN2Pro (1798 bp)	hg38 chr18:72542815-72544612	NFATC3	MA0625.1	1608	1617	1	GGTTTCCCAG	human	1760	1769	GGTTTCCCAG	10	-------GAG	GGTTTCCGAG	0.2	0.9	FALSE	TRUE	Human_Treeshrew
HuCBLN2Pro (1798 bp)	hg38 chr18:72542815-72544612	NFATC1	MA0624.1	1608	1617	1	GGTTTCCCAG	human	1760	1769	GGTTTCCCAG	10	-------GAG	GGTTTCCGAG	0.2	0.9	FALSE	TRUE	Human_Treeshrew
HuCBLN2Pro (1798 bp)	hg38 chr18:72542815-72544612	NHLH2	MA1529.1	1609	1626	1	GTTTCCCAGCTGCGCCTG	human	1761	1778	GTTTCCCAGCTGCGCCTG	18	------GAGCAGTTATTG	GTTTCCGAGCTGCGCCTG	0.333333	0.944444	FALSE	TRUE	Human_Treeshrew
HuCBLN2Pro (1798 bp)	hg38 chr18:72542815-72544612	NFAT5	MA0606.1	1609	1618	1	GTTTCCCAGC	human	1761	1770	GTTTCCCAGC	10	------GAGC	GTTTCCGAGC	0.3	0.9	FALSE	TRUE	Human_Treeshrew
HuCBLN2Pro (1798 bp)	hg38 chr18:72542815-72544612	NFATC2	MA0152.1	1609	1615	1	GTTTCCC	human	1761	1767	GTTTCCC	7	------G	GTTTCCG	0	0.857143	FALSE	TRUE	Human_Treeshrew
HuCBLN2Pro (1798 bp)	hg38 chr18:72542815-72544612	THAP1	MA0597.1	1610	1618	1	TTTCCCAGC	human	1762	1770	TTTCCCAGC	9	-----GAGC	TTTCCGAGC	0.333333	0.888889	FALSE	TRUE	Human_Treeshrew
HuCBLN2Pro (1798 bp)	hg38 chr18:72542815-72544612	MSGN1	MA1524.1	1612	1623	1	TCCCAGCTGCGC	human	1764	1775	TCCCAGCTGCGC	12	---GAGCAGTTA	TCCGAGCTGCGC	0.333333	0.916667	FALSE	TRUE	Human_Treeshrew
HuCBLN2Pro (1798 bp)	hg38 chr18:72542815-72544612	Ptf1a	MA1618.1	1612	1624	1	TCCCAGCTGCGCC	human	1764	1776	TCCCAGCTGCGCC	13	---GAGCAGTTAT	TCCGAGCTGCGCC	0.307692	0.923077	FALSE	TRUE	Human_Treeshrew
HuCBLN2Pro (1798 bp)	hg38 chr18:72542815-72544612	ASCL1(var.2)	MA1631.1	1612	1624	1	TCCCAGCTGCGCC	human	1764	1776	TCCCAGCTGCGCC	13	---GAGCAGTTAT	TCCGAGCTGCGCC	0.307692	0.923077	FALSE	TRUE	Human_Treeshrew
HuCBLN2Pro (1798 bp)	hg38 chr18:72542815-72544612	Ptf1a(var.2)	MA1619.1	1612	1623	1	TCCCAGCTGCGC	human	1764	1775	TCCCAGCTGCGC	12	---GAGCAGTTA	TCCGAGCTGCGC	0.333333	0.916667	FALSE	TRUE	Human_Treeshrew
HuCBLN2Pro (1798 bp)	hg38 chr18:72542815-72544612	Ptf1a(var.3)	MA1620.1	1612	1623	1	TCCCAGCTGCGC	human	1764	1775	TCCCAGCTGCGC	12	---GAGCAGTTA	TCCGAGCTGCGC	0.333333	0.916667	FALSE	TRUE	Human_Treeshrew
HuCBLN2Pro (1798 bp)	hg38 chr18:72542815-72544612	MYF5	MA1641.1	1612	1623	1	TCCCAGCTGCGC	human	1764	1775	TCCCAGCTGCGC	12	---GAGCAGTTA	TCCGAGCTGCGC	0.333333	0.916667	FALSE	TRUE	Human_Treeshrew
HuCBLN2Pro (1798 bp)	hg38 chr18:72542815-72544612	MYOG	MA0500.2	1612	1623	1	TCCCAGCTGCGC	human	1764	1775	TCCCAGCTGCGC	12	---GAGCAGTTA	TCCGAGCTGCGC	0.333333	0.916667	FALSE	TRUE	Human_Treeshrew
HuCBLN2Pro (1798 bp)	hg38 chr18:72542815-72544612	TFAP4	MA0691.1	1613	1622	1	CCCAGCTGCG	human	1765	1774	CCCAGCTGCG	10	--GAGCAGTT	CCGAGCTGCG	0.4	0.9	FALSE	TRUE	Human_Treeshrew
HuCBLN2Pro (1798 bp)	hg38 chr18:72542815-72544612	TFAP4(var.2)	MA1570.1	1613	1622	1	CCCAGCTGCG	human	1765	1774	CCCAGCTGCG	10	--GAGCAGTT	CCGAGCTGCG	0.4	0.9	FALSE	TRUE	Human_Treeshrew
HuCBLN2Pro (1798 bp)	hg38 chr18:72542815-72544612	FIGLA	MA0820.1	1613	1622	1	CCCAGCTGCG	human	1765	1774	CCCAGCTGCG	10	--GAGCAGTT	CCGAGCTGCG	0.4	0.9	FALSE	TRUE	Human_Treeshrew
HuCBLN2Pro (1798 bp)	hg38 chr18:72542815-72544612	Ascl2	MA0816.1	1613	1622	1	CCCAGCTGCG	human	1765	1774	CCCAGCTGCG	10	--GAGCAGTT	CCGAGCTGCG	0.4	0.9	FALSE	TRUE	Human_Treeshrew
HuCBLN2Pro (1798 bp)	hg38 chr18:72542815-72544612	Tcf12	MA0521.1	1613	1623	1	CCCAGCTGCGC	human	1765	1775	CCCAGCTGCGC	11	--GAGCAGTTA	CCGAGCTGCGC	0.363636	0.909091	FALSE	TRUE	Human_Treeshrew
HuCBLN2Pro (1798 bp)	hg38 chr18:72542815-72544612	BHLHE22(var.2)	MA1635.1	1613	1622	1	CCCAGCTGCG	human	1765	1774	CCCAGCTGCG	10	--GAGCAGTT	CCGAGCTGCG	0.4	0.9	FALSE	TRUE	Human_Treeshrew
HuCBLN2Pro (1798 bp)	hg38 chr18:72542815-72544612	NHLH1	MA0048.2	1613	1622	1	CCCAGCTGCG	human	1765	1774	CCCAGCTGCG	10	--GAGCAGTT	CCGAGCTGCG	0.4	0.9	FALSE	TRUE	Human_Treeshrew
HuCBLN2Pro (1798 bp)	hg38 chr18:72542815-72544612	ASCL1	MA1100.2	1613	1622	1	CCCAGCTGCG	human	1765	1774	CCCAGCTGCG	10	--GAGCAGTT	CCGAGCTGCG	0.4	0.9	FALSE	TRUE	Human_Treeshrew
HuCBLN2Pro (1798 bp)	hg38 chr18:72542815-72544612	BHLHA15(var.2)	MA1472.1	1613	1622	1	CCCAGCTGCG	human	1765	1774	CCCAGCTGCG	10	--GAGCAGTT	CCGAGCTGCG	0.4	0.9	FALSE	TRUE	Human_Treeshrew
HuCBLN2Pro (1798 bp)	hg38 chr18:72542815-72544612	ZBTB6	MA1581.1	1621	1633	1	CGCCTGGAGCTCG	human	1773	1785	CGCCTGGAGCTCG	13	TTATTGG------	CGCCTGGAGCGCG	0.230769	0.923077	FALSE	TRUE	Human_Treeshrew
HuCBLN2Pro (1798 bp)	hg38 chr18:72542815-72544612	FOXK1	MA0852.2	1640	1653	1	GGCGCAAACACGGA	human	1792	1806	G-GCGCAAACACGGA	15	GCGC-------TGGG	ACGCACAAGCACGGA	0.333333	0.733333	FALSE	TRUE	Human_Treeshrew
HuCBLN2Pro (1798 bp)	hg38 chr18:72542815-72544612	FOXP2	MA0593.1	1641	1651	1	GCGCAAACACG	human	1794	1804	GCGCAAACACG	11	GC-------TG	GCACAAGCACG	0.272727	0.818182	FALSE	TRUE	Human_Treeshrew
HuCBLN2Pro (1798 bp)	hg38 chr18:72542815-72544612	Foxj2	MA0614.1	1643	1650	1	GCAAACAC	human	1796	1803	GCAAACAC	8	-------T	ACAAGCAC	0	0.75	FALSE	TRUE	Human_Treeshrew
HuCBLN2Pro (1798 bp)	hg38 chr18:72542815-72544612	FOXL1	MA0033.2	1643	1649	1	GCAAACA	human	1796	1802	GCAAACA	7	-------	ACAAGCA	0	0.714286	FALSE	TRUE	Human_Treeshrew
HuCBLN2Pro (1798 bp)	hg38 chr18:72542815-72544612	FOXO4	MA0848.1	1643	1649	1	GCAAACA	human	1796	1802	GCAAACA	7	-------	ACAAGCA	0	0.714286	FALSE	TRUE	Human_Treeshrew
HuCBLN2Pro (1798 bp)	hg38 chr18:72542815-72544612	FOXP3	MA0850.1	1643	1649	1	GCAAACA	human	1796	1802	GCAAACA	7	-------	ACAAGCA	0	0.714286	FALSE	TRUE	Human_Treeshrew
HuCBLN2Pro (1798 bp)	hg38 chr18:72542815-72544612	Gmeb1	MA0615.1	1647	1663	1	ACACGGACGTGGGGCGC	human	1800	1816	ACACGGACGTGGGGCGC	17	---TGGGAGAAGGGT--	GCACGGACGCGGGGCGC	0.352941	0.882353	FALSE	TRUE	Human_Treeshrew
HuCBLN2Pro (1798 bp)	hg38 chr18:72542815-72544612	SOHLH2	MA1560.1	1650	1659	1	CGGACGTGGG	human	1803	1812	CGGACGTGGG	10	TGGGAGAAGG	CGGACGCGGG	0.5	0.9	FALSE	TRUE	Human_Treeshrew
HuCBLN2Pro (1798 bp)	hg38 chr18:72542815-72544612	ARNT::HIF1A	MA0259.1	1651	1658	1	GGACGTGG	human	1804	1811	GGACGTGG	8	GGGAGAAG	GGACGCGG	0.5	0.875	FALSE	TRUE	Human_Treeshrew
HuCBLN2Pro (1798 bp)	hg38 chr18:72542815-72544612	HIF1A	MA1106.1	1651	1660	1	GGACGTGGGG	human	1804	1813	GGACGTGGGG	10	GGGAGAAGGG	GGACGCGGGG	0.6	0.9	FALSE	TRUE	Human_Treeshrew
HuCBLN2Pro (1798 bp)	hg38 chr18:72542815-72544612	Arnt	MA0004.1	1652	1657	1	GACGTG	human	1805	1810	GACGTG	6	GGAGAA	GACGCG	0.333333	0.833333	FALSE	TRUE	Human_Treeshrew
HuCBLN2Pro (1798 bp)	hg38 chr18:72542815-72544612	E2F2	MA0864.2	1654	1669	1	CGTGGGGCGCCACCTG	human	1807	1822	CGTGGGGCGCCACCTG	16	AGAAGGGT--------	CGCGGGGCGCCACCTA	0.25	0.875	FALSE	TRUE	Human_Treeshrew
HuCBLN2Pro (1798 bp)	hg38 chr18:72542815-72544612	E2F4	MA0470.2	1655	1668	1	GTGGGGCGCCACCT	human	1808	1821	GTGGGGCGCCACCT	14	GAAGGGT-------	GCGGGGCGCCACCT	0.285714	0.928571	FALSE	TRUE	Human_Treeshrew
HuCBLN2Pro (1798 bp)	hg38 chr18:72542815-72544612	E2F1	MA0024.3	1656	1667	1	TGGGGCGCCACC	human	1809	1820	TGGGGCGCCACC	12	AAGGGT------	CGGGGCGCCACC	0.25	0.916667	FALSE	TRUE	Human_Treeshrew
HuCBLN2Pro (1798 bp)	hg38 chr18:72542815-72544612	NFIX	MA0671.1	1659	1667	1	GGCGCCACC	human	1812	1820	GGCGCCACC	9	GGT------	GGCGCCACC	0.222222	1	FALSE	TRUE	Human_Treeshrew
HuCBLN2Pro (1798 bp)	hg38 chr18:72542815-72544612	Rbpjl	MA1621.1	1660	1673	1	GCGCCACCTGCGGG	human	1813	1826	GCGCCACCTGCGGG	14	GT--------CGTG	GCGCCACCTACGGG	0.285714	0.928571	FALSE	TRUE	Human_Treeshrew
HuCBLN2Pro (1798 bp)	hg38 chr18:72542815-72544612	MSGN1	MA1524.1	1661	1672	1	CGCCACCTGCGG	human	1814	1825	CGCCACCTGCGG	12	T--------CGT	CGCCACCTACGG	0.166667	0.916667	FALSE	TRUE	Human_Treeshrew
HuCBLN2Pro (1798 bp)	hg38 chr18:72542815-72544612	MYOD1	MA0499.2	1661	1673	1	CGCCACCTGCGGG	human	1814	1826	CGCCACCTGCGGG	13	T--------CGTG	CGCCACCTACGGG	0.230769	0.923077	FALSE	TRUE	Human_Treeshrew
HuCBLN2Pro (1798 bp)	hg38 chr18:72542815-72544612	ASCL1(var.2)	MA1631.1	1661	1673	1	CGCCACCTGCGGG	human	1814	1826	CGCCACCTGCGGG	13	T--------CGTG	CGCCACCTACGGG	0.230769	0.923077	FALSE	TRUE	Human_Treeshrew
HuCBLN2Pro (1798 bp)	hg38 chr18:72542815-72544612	Ptf1a(var.3)	MA1620.1	1661	1672	1	CGCCACCTGCGG	human	1814	1825	CGCCACCTGCGG	12	T--------CGT	CGCCACCTACGG	0.166667	0.916667	FALSE	TRUE	Human_Treeshrew
HuCBLN2Pro (1798 bp)	hg38 chr18:72542815-72544612	ZIC4	MA0751.1	1661	1675	1	CGCCACCTGCGGGTG	human	1814	1828	CGCCACCTGCGGGTG	15	T--------CGTGCT	CGCCACCTACGGGCG	0.2	0.866667	FALSE	TRUE	Human_Treeshrew
HuCBLN2Pro (1798 bp)	hg38 chr18:72542815-72544612	SNAI2	MA0745.2	1661	1673	1	CGCCACCTGCGGG	human	1814	1826	CGCCACCTGCGGG	13	T--------CGTG	CGCCACCTACGGG	0.230769	0.923077	FALSE	TRUE	Human_Treeshrew
HuCBLN2Pro (1798 bp)	hg38 chr18:72542815-72544612	TCF4	MA0830.2	1661	1673	1	CGCCACCTGCGGG	human	1814	1826	CGCCACCTGCGGG	13	T--------CGTG	CGCCACCTACGGG	0.230769	0.923077	FALSE	TRUE	Human_Treeshrew
HuCBLN2Pro (1798 bp)	hg38 chr18:72542815-72544612	ZNF354C	MA0130.1	1661	1666	1	CGCCAC	human	1814	1819	CGCCAC	6	T-----	CGCCAC	0	1	FALSE	TRUE	Human_Treeshrew
HuCBLN2Pro (1798 bp)	hg38 chr18:72542815-72544612	TFAP4(var.2)	MA1570.1	1662	1671	1	GCCACCTGCG	human	1815	1824	GCCACCTGCG	10	--------CG	GCCACCTACG	0.2	0.9	FALSE	TRUE	Human_Treeshrew
HuCBLN2Pro (1798 bp)	hg38 chr18:72542815-72544612	FIGLA	MA0820.1	1662	1671	1	GCCACCTGCG	human	1815	1824	GCCACCTGCG	10	--------CG	GCCACCTACG	0.2	0.9	FALSE	TRUE	Human_Treeshrew
HuCBLN2Pro (1798 bp)	hg38 chr18:72542815-72544612	Ascl2	MA0816.1	1662	1671	1	GCCACCTGCG	human	1815	1824	GCCACCTGCG	10	--------CG	GCCACCTACG	0.2	0.9	FALSE	TRUE	Human_Treeshrew
HuCBLN2Pro (1798 bp)	hg38 chr18:72542815-72544612	TCF3	MA0522.3	1662	1672	1	GCCACCTGCGG	human	1815	1825	GCCACCTGCGG	11	--------CGT	GCCACCTACGG	0.181818	0.909091	FALSE	TRUE	Human_Treeshrew
HuCBLN2Pro (1798 bp)	hg38 chr18:72542815-72544612	TCF12(var.2)	MA1648.1	1662	1672	1	GCCACCTGCGG	human	1815	1825	GCCACCTGCGG	11	--------CGT	GCCACCTACGG	0.181818	0.909091	FALSE	TRUE	Human_Treeshrew
HuCBLN2Pro (1798 bp)	hg38 chr18:72542815-72544612	ASCL1	MA1100.2	1662	1671	1	GCCACCTGCG	human	1815	1824	GCCACCTGCG	10	--------CG	GCCACCTACG	0.2	0.9	FALSE	TRUE	Human_Treeshrew
HuCBLN2Pro (1798 bp)	hg38 chr18:72542815-72544612	ZEB1	MA0103.3	1662	1672	1	GCCACCTGCGG	human	1815	1825	GCCACCTGCGG	11	--------CGT	GCCACCTACGG	0.181818	0.909091	FALSE	TRUE	Human_Treeshrew
HuCBLN2Pro (1798 bp)	hg38 chr18:72542815-72544612	BHLHA15(var.2)	MA1472.1	1662	1671	1	GCCACCTGCG	human	1815	1824	GCCACCTGCG	10	--------CG	GCCACCTACG	0.2	0.9	FALSE	TRUE	Human_Treeshrew
HuCBLN2Pro (1798 bp)	hg38 chr18:72542815-72544612	Znf423	MA0116.1	1662	1676	1	GCCACCTGCGGGTGC	human	1815	1829	GCCACCTGCGGGTGC	15	--------CGTGCTC	GCCACCTACGGGCGC	0.266667	0.866667	FALSE	TRUE	Human_Treeshrew
HuCBLN2Pro (1798 bp)	hg38 chr18:72542815-72544612	TFAP2E	MA1569.1	1664	1674	1	CACCTGCGGGT	human	1817	1827	CACCTGCGGGT	11	------CGTGC	CACCTACGGGC	0.272727	0.818182	FALSE	TRUE	Human_Treeshrew
HuCBLN2Pro (1798 bp)	hg38 chr18:72542815-72544612	GCM2	MA0767.1	1666	1675	1	CCTGCGGGTG	human	1819	1828	CCTGCGGGTG	10	----CGTGCT	CCTACGGGCG	0.3	0.8	FALSE	TRUE	Human_Treeshrew
HuCBLN2Pro (1798 bp)	hg38 chr18:72542815-72544612	GCM1	MA0646.1	1666	1676	1	CCTGCGGGTGC	human	1819	1829	CCTGCGGGTGC	11	----CGTGCTC	CCTACGGGCGC	0.363636	0.818182	FALSE	TRUE	Human_Treeshrew
HuCBLN2Pro (1798 bp)	hg38 chr18:72542815-72544612	TBX3	MA1566.1	1670	1679	1	CGGGTGCCCG	human	1823	1832	CGGGTGCCCG	10	CGTGCTCCGA	CGGGCGCTGG	0.5	0.7	FALSE	TRUE	Human_Treeshrew
HuCBLN2Pro (1798 bp)	hg38 chr18:72542815-72544612	Zfx	MA0146.2	1672	1685	1	GGTGCCCGGGCCTC	human	1825	1838	GGTGCCCGGGCCTC	14	TGCTCCGAGGTGTC	GGCGCTGGGGCGTC	0.5	0.714286	FALSE	TRUE	Human_Treeshrew
HuCBLN2Pro (1798 bp)	hg38 chr18:72542815-72544612	ZFP57	MA1583.1	1684	1696	1	TCCCTGCCGCAGG	human	1837	1851	TC--CCTGCCGCAGG	15	TCCTCCTCCCGCTAG	TC--CCTGCCGCAGG	0.666667	1	FALSE	TRUE	Human_Treeshrew
HuCBLN2Pro (1798 bp)	hg38 chr18:72542815-72544612	MEIS1	MA0498.2	1714	1720	1	CCGACAG	human	1869	1880	CC-----GACAG	12	TTCTCTAAGCAG	-T-----GGCAG	0.25	0.75	FALSE	TRUE	Human_Treeshrew
HuCBLN2Pro (1798 bp)	hg38 chr18:72542815-72544612	OSR2	MA1646.1	1715	1726	1	CGACAGAAGACG	human	1870	1886	C-----GACAGAAGACG	17	TCTCTAAGCAGAACA--	T-----GGCAGAAGA-G	0.352941	0.823529	FALSE	TRUE	Human_Treeshrew
HuCBLN2Pro (1798 bp)	hg38 chr18:72542815-72544612	MZF1(var.2)	MA0057.1	1722	1731	1	AGACGGGGGA	human	1882	1891	AGACGGGGGA	10	ACA------A	AGA-GGGGGA	0.3	0.9	FALSE	TRUE	Human_Treeshrew
HuCBLN2Pro (1798 bp)	hg38 chr18:72542815-72544612	Mafb	MA0117.2	1741	1752	1	GCAAGGCTGAGG	human	1901	1912	GCAAGGCTGAGG	12	CCGACATCGGTA	ACAAGGACGAGG	0.25	0.75	FALSE	TRUE	Human_Treeshrew
HuCBLN2Pro (1798 bp)	hg38 chr18:72542815-72544612	RUNX1	MA0002.2	1745	1755	1	GGCTGAGGTTT	human	1905	1915	GGCTGAGGTTT	11	CATCGGTACTC	GGACGAGGTTT	0.181818	0.818182	FALSE	TRUE	Human_Treeshrew
HuCBLN2Pro (1798 bp)	hg38 chr18:72542815-72544612	Mafb	MA0117.2	1751	1762	1	GGTTTGCTGATG	human	1911	1925	GGTTTGC---TGATG	15	TACTCGCCCGTCATG	GGTTTGC---TGATG	0.466667	1	FALSE	TRUE	Human_Treeshrew
HuCBLN2Pro (1798 bp)	hg38 chr18:72542815-72544612	PRDM1	MA0508.3	1766	1776	1	TTCTTTCACCC	human	1929	1939	TTCTTTCACCC	11	-----ACATTC	-GCTTTCACCC	0.272727	0.818182	FALSE	TRUE	Human_Treeshrew
HuCBLN2Pro (1798 bp)	hg38 chr18:72542815-72544612	SREBF1	MA0595.1	1770	1779	1	TTCACCCCAA	human	1933	1943	TTCACCCC-AA	11	-ACATTCCAGG	TTCACCCCAAA	0.363636	0.909091	FALSE	TRUE	Human_Treeshrew
HuCBLN2Pro (1798 bp)	hg38 chr18:72542815-72544612	RUNX3	MA0684.2	1770	1781	1	TTCACCCCAAAA	human	1933	1945	TTCACCCC-AAAA	13	-ACATTCCAGGTA	TTCACCCCAAAAA	0.384615	0.923077	FALSE	TRUE	Human_Treeshrew
HuCBLN2Pro (1798 bp)	hg38 chr18:72542815-72544612	RUNX2	MA0511.2	1771	1779	1	TCACCCCAA	human	1934	1943	TCACCCC-AA	10	ACATTCCAGG	TCACCCCAAA	0.4	0.9	FALSE	TRUE	Human_Treeshrew
HuCBLN2Pro (1798 bp)	hg38 chr18:72542815-72544612	Mafb	MA0117.2	1782	1793	1	GCAGCGCTGACC	human	1946	1957	GCAGCGCTGACC	12	A-----------	ACAGTGCTGGCC	0	0.75	FALSE	TRUE	Human_Treeshrew
HuCBLN2Pro (1798 bp)	hg38 chr18:72542815-72544612	HLTF	MA0109.1	1789	1798	1	TGACCTCTGC	human	1953	1962	TGACCTCTGC	10	----------	TGGCCTCTGC	0	0.9	FALSE	TRUE	Human_Treeshrew
HuCBLN2Pro (1798 bp)	hg38 chr18:72542815-72544612	TFAP2B	MA0811.1	56	67	1	CTCCTTGGGGCG	human	56	67	CTCCTTGGGGCG	12	-TAGTTGGGGTG	TTACTTAGGGTG	0.666667	0.666667	FALSE	FALSE	Human_Only
HuCBLN2Pro (1798 bp)	hg38 chr18:72542815-72544612	TFAP2C	MA0524.2	56	67	1	CTCCTTGGGGCG	human	56	67	CTCCTTGGGGCG	12	-TAGTTGGGGTG	TTACTTAGGGTG	0.666667	0.666667	FALSE	FALSE	Human_Only
HuCBLN2Pro (1798 bp)	hg38 chr18:72542815-72544612	Dmbx1	MA0883.1	66	82	1	CGAATAAGATTACTAGG	human	66	82	CGAATAAGATTACTAGG	17	TGAA-------------	TGAAAAAGACTAAAAAG	0.176471	0.647059	FALSE	FALSE	Human_Only
HuCBLN2Pro (1798 bp)	hg38 chr18:72542815-72544612	OTX2	MA0712.2	69	80	1	ATAAGATTACTA	human	69	80	ATAAGATTACTA	12	A-----------	AAAAGACTAAAA	0.0833333	0.666667	FALSE	FALSE	Human_Only
HuCBLN2Pro (1798 bp)	hg38 chr18:72542815-72544612	GSX1	MA0892.1	70	79	1	TAAGATTACT	human	70	79	TAAGATTACT	10	----------	AAAGACTAAA	0	0.6	FALSE	FALSE	Human_Only
HuCBLN2Pro (1798 bp)	hg38 chr18:72542815-72544612	EVX1	MA0887.1	70	79	1	TAAGATTACT	human	70	79	TAAGATTACT	10	----------	AAAGACTAAA	0	0.6	FALSE	FALSE	Human_Only
HuCBLN2Pro (1798 bp)	hg38 chr18:72542815-72544612	HOXB3	MA0903.1	70	79	1	TAAGATTACT	human	70	79	TAAGATTACT	10	----------	AAAGACTAAA	0	0.6	FALSE	FALSE	Human_Only
HuCBLN2Pro (1798 bp)	hg38 chr18:72542815-72544612	EVX2	MA0888.1	70	79	1	TAAGATTACT	human	70	79	TAAGATTACT	10	----------	AAAGACTAAA	0	0.6	FALSE	FALSE	Human_Only
HuCBLN2Pro (1798 bp)	hg38 chr18:72542815-72544612	MZF1(var.2)	MA0057.1	78	87	1	CTAGGGGGGA	human	78	87	CTAGGGGGGA	10	------GGAA	AAAAGGGAGA	0.3	0.6	FALSE	FALSE	Human_Only
HuCBLN2Pro (1798 bp)	hg38 chr18:72542815-72544612	E2F6	MA0471.2	78	90	1	CTAGGGGGGAAAT	human	78	90	CTAGGGGGGAAAT	13	------GGAAAAG	AAAAGGGAGAGAG	0.384615	0.538462	FALSE	FALSE	Human_Only
HuCBLN2Pro (1798 bp)	hg38 chr18:72542815-72544612	ELF5	MA0136.2	81	91	1	GGGGGGAAATG	human	81	91	GGGGGGAAATG	11	---GGAAAAGA	AGGGAGAGAGA	0.454545	0.545455	FALSE	FALSE	Human_Only
HuCBLN2Pro (1798 bp)	hg38 chr18:72542815-72544612	NFATC4	MA1525.1	82	91	1	GGGGGAAATG	human	82	91	GGGGGAAATG	10	--GGAAAAGA	GGGAGAGAGA	0.5	0.6	FALSE	FALSE	Human_Only
HuCBLN2Pro (1798 bp)	hg38 chr18:72542815-72544612	NR4A1	MA1112.2	85	96	1	GGAAATGACACC	human	85	96	GGAAATGACACC	12	GAAAAGAAAATC	AGAGAGAAAAAA	0.583333	0.416667	FALSE	FALSE	Human_Only
HuCBLN2Pro (1798 bp)	hg38 chr18:72542815-72544612	EN1	MA0027.2	86	93	1	GAAATGAC	human	86	93	GAAATGAC	8	AAAAGAAA	GAGAGAAA	0.5	0.5	FALSE	FALSE	Human_Only
HuCBLN2Pro (1798 bp)	hg38 chr18:72542815-72544612	LHX1	MA1518.1	86	93	1	GAAATGAC	human	86	93	GAAATGAC	8	AAAAGAAA	GAGAGAAA	0.5	0.5	FALSE	FALSE	Human_Only
HuCBLN2Pro (1798 bp)	hg38 chr18:72542815-72544612	MEIS1	MA0498.2	89	95	1	ATGACAC	human	89	95	ATGACAC	7	AGAAAAT	AGAAAAA	0.428571	0.428571	FALSE	FALSE	Human_Only
HuCBLN2Pro (1798 bp)	hg38 chr18:72542815-72544612	MEIS3	MA0775.1	89	96	1	ATGACACC	human	89	96	ATGACACC	8	AGAAAATC	AGAAAAAA	0.5	0.375	FALSE	FALSE	Human_Only
HuCBLN2Pro (1798 bp)	hg38 chr18:72542815-72544612	MEIS2	MA0774.1	89	96	1	ATGACACC	human	89	96	ATGACACC	8	AGAAAATC	AGAAAAAA	0.5	0.375	FALSE	FALSE	Human_Only
HuCBLN2Pro (1798 bp)	hg38 chr18:72542815-72544612	FOSL1::JUND(var.2)	MA1143.1	89	98	1	ATGACACCAC	human	89	98	ATGACACCAC	10	AGAAAATC--	AGAAAAAAAA	0.4	0.4	FALSE	FALSE	Human_Only
HuCBLN2Pro (1798 bp)	hg38 chr18:72542815-72544612	RUNX3	MA0684.2	91	102	1	GACACCACACAC	human	91	102	GACACCACACAC	12	AAAATC------	AAAAAAAAAAAA	0.25	0.416667	FALSE	FALSE	Human_Only
HuCBLN2Pro (1798 bp)	hg38 chr18:72542815-72544612	RUNX2	MA0511.2	92	100	1	ACACCACAC	human	92	100	ACACCACAC	9	AAATC----	AAAAAAAAA	0.333333	0.444444	FALSE	FALSE	Human_Only
HuCBLN2Pro (1798 bp)	hg38 chr18:72542815-72544612	KLF9	MA1107.2	92	107	1	ACACCACACACACACA	human	92	107	ACACCACACACACACA	16	AAATC-----------	AAAAAAAAAAAAAGCA	0.1875	0.5	FALSE	FALSE	Human_Only
HuCBLN2Pro (1798 bp)	hg38 chr18:72542815-72544612	ZNF354C	MA0130.1	93	98	1	CACCAC	human	93	98	CACCAC	6	AATC--	AAAAAA	0.333333	0.333333	FALSE	FALSE	Human_Only
HuCBLN2Pro (1798 bp)	hg38 chr18:72542815-72544612	KLF9	MA1107.2	94	109	1	ACCACACACACACACA	human	94	109	ACCACACACACACACA	16	ATC-------------	AAAAAAAAAAAGCAAA	0.125	0.5	FALSE	FALSE	Human_Only
HuCBLN2Pro (1798 bp)	hg38 chr18:72542815-72544612	KLF9	MA1107.2	96	111	1	CACACACACACACACA	human	96	111	CACACACACACACACA	16	C---------------	AAAAAAAAAGCAAAGA	0.0625	0.5	FALSE	FALSE	Human_Only
HuCBLN2Pro (1798 bp)	hg38 chr18:72542815-72544612	KLF9	MA1107.2	98	113	1	CACACACACACACACA	human	98	113	CACACACACACACACA	16	----------------	AAAAAAAGCAAAGACA	0	0.5625	FALSE	FALSE	Human_Only
HuCBLN2Pro (1798 bp)	hg38 chr18:72542815-72544612	KLF9	MA1107.2	100	115	1	CACACACACACACACA	human	100	115	CACACACACACACACA	16	----------------	AAAAAGCAAAGACAGA	0	0.5625	FALSE	FALSE	Human_Only
HuCBLN2Pro (1798 bp)	hg38 chr18:72542815-72544612	KLF9	MA1107.2	102	117	1	CACACACACACACACA	human	102	117	CACACACACACACACA	16	----------------	AAAGCAAAGACAGAGG	0	0.5	FALSE	FALSE	Human_Only
HuCBLN2Pro (1798 bp)	hg38 chr18:72542815-72544612	KLF9	MA1107.2	104	119	1	CACACACACACACACA	human	104	119	CACACACACACACACA	16	----------------	AGCAAAGACAGAGGGA	0	0.5	FALSE	FALSE	Human_Only
HuCBLN2Pro (1798 bp)	hg38 chr18:72542815-72544612	KLF9	MA1107.2	106	121	1	CACACACACACACACA	human	106	121	CACACACACACACACA	16	----------------	CAAAGACAGAGGGACT	0	0.5625	FALSE	FALSE	Human_Only
HuCBLN2Pro (1798 bp)	hg38 chr18:72542815-72544612	KLF9	MA1107.2	108	123	1	CACACACACACACACA	human	108	123	CACACACACACACACA	16	----------------	AAGACAGAGGGACTGA	0	0.5	FALSE	FALSE	Human_Only
HuCBLN2Pro (1798 bp)	hg38 chr18:72542815-72544612	KLF9	MA1107.2	110	125	1	CACACACACACACACA	human	110	125	CACACACACACACACA	16	----------------	GACAGAGGGACTGAGG	0	0.4375	FALSE	FALSE	Human_Only
HuCBLN2Pro (1798 bp)	hg38 chr18:72542815-72544612	KLF9	MA1107.2	112	127	1	CACACACACACACACA	human	112	127	CACACACACACACACA	16	----------------	CAGAGGGACTGAGGAA	0	0.4375	FALSE	FALSE	Human_Only
HuCBLN2Pro (1798 bp)	hg38 chr18:72542815-72544612	KLF9	MA1107.2	114	129	1	CACACACACACACACA	human	114	129	CACACACACACACACA	16	----------------	GAGGGACTGAGGAAGG	0	0.3125	FALSE	FALSE	Human_Only
HuCBLN2Pro (1798 bp)	hg38 chr18:72542815-72544612	KLF9	MA1107.2	116	131	1	CACACACACACACACA	human	116	131	CACACACACACACACA	16	----------------	GGGACTGAGGAAGGAG	0	0.25	FALSE	FALSE	Human_Only
HuCBLN2Pro (1798 bp)	hg38 chr18:72542815-72544612	KLF9	MA1107.2	118	133	1	CACACACACACACACA	human	118	133	CACACACACACACACA	16	----------------	GACTGAGGAAGGAGCG	0	0.3125	FALSE	FALSE	Human_Only
HuCBLN2Pro (1798 bp)	hg38 chr18:72542815-72544612	KLF9	MA1107.2	120	135	1	CACACACACACACACA	human	120	135	CACACACACACACACA	16	----------------	CTGAGGAAGGAGCG--	0	0.25	FALSE	FALSE	Human_Only
HuCBLN2Pro (1798 bp)	hg38 chr18:72542815-72544612	KLF9	MA1107.2	122	137	1	CACACACACACACACA	human	122	137	CACACACACACACACA	16	----------------	GAGGAAGGAGCG---A	0	0.25	FALSE	FALSE	Human_Only
HuCBLN2Pro (1798 bp)	hg38 chr18:72542815-72544612	KLF9	MA1107.2	124	139	1	CACACACACACACACA	human	124	139	CACACACACACACACA	16	----------------	GGAAGGAGCG---AGA	0	0.25	FALSE	FALSE	Human_Only
HuCBLN2Pro (1798 bp)	hg38 chr18:72542815-72544612	KLF9	MA1107.2	126	141	1	CACACACACACACACA	human	126	141	CACACACACACACACA	16	----------------	AAGGAGCG---AGAGA	0	0.3125	FALSE	FALSE	Human_Only
HuCBLN2Pro (1798 bp)	hg38 chr18:72542815-72544612	KLF9	MA1107.2	128	143	1	CACACACACACACACA	human	128	143	CACACACACACACACA	16	----------------	GGAGCG---AGAGACA	0	0.375	FALSE	FALSE	Human_Only
HuCBLN2Pro (1798 bp)	hg38 chr18:72542815-72544612	KLF9	MA1107.2	130	145	1	CACACACACACACACG	human	130	145	CACACACACACACACG	16	----------------	AGCG---AGAGACAGA	0	0.375	FALSE	FALSE	Human_Only
HuCBLN2Pro (1798 bp)	hg38 chr18:72542815-72544612	KLF9	MA1107.2	132	147	1	CACACACACACACGGG	human	132	147	CACACACACACACGGG	16	----------------	CG---AGAGACAGAGG	0	0.5	FALSE	FALSE	Human_Only
HuCBLN2Pro (1798 bp)	hg38 chr18:72542815-72544612	HEY1	MA0823.1	140	149	1	CACACGGGCA	human	140	149	CACACGGGCA	10	----------	GACAGAGGGA	0	0.6	FALSE	FALSE	Human_Only
HuCBLN2Pro (1798 bp)	hg38 chr18:72542815-72544612	TCFL5	MA0632.2	141	150	1	ACACGGGCAG	human	141	150	ACACGGGCAG	10	----------	ACAGAGGGAC	0	0.6	FALSE	FALSE	Human_Only
HuCBLN2Pro (1798 bp)	hg38 chr18:72542815-72544612	ESRRA	MA0592.3	168	180	1	TTCCAAGGTCCCT	human	168	180	TTCCAAGGTCCCT	13	CTTT---GTCCCT	TTTC-AGGTCTCC	0.538462	0.692308	FALSE	FALSE	Human_Only
HuCBLN2Pro (1798 bp)	hg38 chr18:72542815-72544612	THAP1	MA0597.1	193	201	1	GAGCCCCCT	human	193	201	GAGCCCCCT	9	CCATAC---	TGATCCC--	0.111111	0.333333	FALSE	FALSE	Human_Only
HuCBLN2Pro (1798 bp)	hg38 chr18:72542815-72544612	Znf423	MA0116.1	194	208	1	AGCCCCCTTGGGTGA	human	194	208	AGCCCCCTTGGGTGA	15	CATAC---TGAGTAG	GATCCC--TGCGAGA	0.333333	0.533333	FALSE	FALSE	Human_Only
HuCBLN2Pro (1798 bp)	hg38 chr18:72542815-72544612	VEZF1	MA1578.1	195	204	1	GCCCCCTTGG	human	195	204	GCCCCCTTGG	10	ATAC---TGA	ATCCC--TGC	0.3	0.5	FALSE	FALSE	Human_Only
HuCBLN2Pro (1798 bp)	hg38 chr18:72542815-72544612	Znf423	MA0116.1	195	209	1	GCCCCCTTGGGTGAA	human	195	209	GCCCCCTTGGGTGAA	15	ATAC---TGAGTAGG	ATCCC--TGCGAGAA	0.333333	0.6	FALSE	FALSE	Human_Only
HuCBLN2Pro (1798 bp)	hg38 chr18:72542815-72544612	TFAP2E	MA1569.1	196	206	1	CCCCCTTGGGT	human	196	206	CCCCCTTGGGT	11	TAC---TGAGT	TCCC--TGCGA	0.454545	0.545455	FALSE	FALSE	Human_Only
HuCBLN2Pro (1798 bp)	hg38 chr18:72542815-72544612	TFAP2A(var.2)	MA0810.1	196	207	1	CCCCCTTGGGTG	human	196	207	CCCCCTTGGGTG	12	TAC---TGAGTA	TCCC--TGCGAG	0.416667	0.583333	FALSE	FALSE	Human_Only
HuCBLN2Pro (1798 bp)	hg38 chr18:72542815-72544612	HLTF	MA0109.1	197	206	1	CCCCTTGGGT	human	197	206	CCCCTTGGGT	10	AC---TGAGT	CCC--TGCGA	0.5	0.6	FALSE	FALSE	Human_Only
HuCBLN2Pro (1798 bp)	hg38 chr18:72542815-72544612	TFAP2E	MA1569.1	197	207	1	CCCCTTGGGTG	human	197	207	CCCCTTGGGTG	11	AC---TGAGTA	CCC--TGCGAG	0.454545	0.636364	FALSE	FALSE	Human_Only
HuCBLN2Pro (1798 bp)	hg38 chr18:72542815-72544612	Ebf2	MA1604.1	209	221	1	AACCCCTGGGATT	human	209	221	AACCCCTGGGATT	13	GCTTGTTCGCAGC	AACCCCGCGTCCC	0.230769	0.538462	FALSE	FALSE	Human_Only
HuCBLN2Pro (1798 bp)	hg38 chr18:72542815-72544612	EBF3	MA1637.1	209	221	1	AACCCCTGGGATT	human	209	221	AACCCCTGGGATT	13	GCTTGTTCGCAGC	AACCCCGCGTCCC	0.230769	0.538462	FALSE	FALSE	Human_Only
HuCBLN2Pro (1798 bp)	hg38 chr18:72542815-72544612	TFAP2E	MA1569.1	210	220	1	ACCCCTGGGAT	human	210	220	ACCCCTGGGAT	11	CTTGTTCGCAG	ACCCCGCGTCC	0.272727	0.545455	FALSE	FALSE	Human_Only
HuCBLN2Pro (1798 bp)	hg38 chr18:72542815-72544612	Hand1::Tcf3	MA0092.1	211	220	1	CCCCTGGGAT	human	211	220	CCCCTGGGAT	10	TTGTTCGCAG	CCCCGCGTCC	0.3	0.5	FALSE	FALSE	Human_Only
HuCBLN2Pro (1798 bp)	hg38 chr18:72542815-72544612	NFATC3	MA0625.1	217	226	1	GGATTCCTCT	human	217	226	GGATTCCTCT	10	GCAGCCC---	GTCCCCCTCT	0.4	0.6	FALSE	FALSE	Human_Only
HuCBLN2Pro (1798 bp)	hg38 chr18:72542815-72544612	TEAD3	MA0808.1	217	224	1	GGATTCCT	human	217	224	GGATTCCT	8	GCAGCCC-	GTCCCCCT	0.5	0.5	FALSE	FALSE	Human_Only
HuCBLN2Pro (1798 bp)	hg38 chr18:72542815-72544612	NFATC1	MA0624.1	217	226	1	GGATTCCTCT	human	217	226	GGATTCCTCT	10	GCAGCCC---	GTCCCCCTCT	0.4	0.6	FALSE	FALSE	Human_Only
HuCBLN2Pro (1798 bp)	hg38 chr18:72542815-72544612	NFATC3	MA0625.1	241	250	1	CGATTCCAAC	human	241	250	CGATTCCAAC	10	AGGCTCCAGC	AGGCTCCAGC	0.6	0.6	FALSE	FALSE	Human_Only
HuCBLN2Pro (1798 bp)	hg38 chr18:72542815-72544612	TEAD3	MA0808.1	241	248	1	CGATTCCA	human	241	248	CGATTCCA	8	AGGCTCCA	AGGCTCCA	0.625	0.625	FALSE	FALSE	Human_Only
HuCBLN2Pro (1798 bp)	hg38 chr18:72542815-72544612	NFATC1	MA0624.1	241	250	1	CGATTCCAAC	human	241	250	CGATTCCAAC	10	AGGCTCCAGC	AGGCTCCAGC	0.6	0.6	FALSE	FALSE	Human_Only
HuCBLN2Pro (1798 bp)	hg38 chr18:72542815-72544612	Hic1	MA0739.1	243	251	1	ATTCCAACG	human	243	251	ATTCCAACG	9	GCTCCAGCG	GCTCCAGCG	0.666667	0.666667	FALSE	FALSE	Human_Only
HuCBLN2Pro (1798 bp)	hg38 chr18:72542815-72544612	RHOXF1	MA0719.1	254	261	1	GGAATCCC	human	261	268	GGAATCCC	8	GGCGCCCC	GGGAATCC	0.625	0.625	FALSE	FALSE	Human_Only
HuCBLN2Pro (1798 bp)	hg38 chr18:72542815-72544612	Gfi1b	MA0483.1	255	265	1	GAATCCCAGGC	human	262	272	GAATCCCAGGC	11	GCGCCCCTCGT	GGAATCCACGC	0.454545	0.636364	FALSE	FALSE	Human_Only
HuCBLN2Pro (1798 bp)	hg38 chr18:72542815-72544612	NFAT5	MA0606.1	286	295	1	GGTTTCCAGA	human	306	315	GGTTTCCAGA	10	AGCTCGGAAC	TGTTCTGAGC	0.3	0.5	FALSE	FALSE	Human_Only
HuCBLN2Pro (1798 bp)	hg38 chr18:72542815-72544612	NFATC3	MA0625.1	286	295	1	GGTTTCCAGA	human	306	315	GGTTTCCAGA	10	AGCTCGGAAC	TGTTCTGAGC	0.3	0.5	FALSE	FALSE	Human_Only
HuCBLN2Pro (1798 bp)	hg38 chr18:72542815-72544612	RFX7	MA1554.1	286	294	1	GGTTTCCAG	human	306	314	GGTTTCCAG	9	AGCTCGGAA	TGTTCTGAG	0.333333	0.555556	FALSE	FALSE	Human_Only
HuCBLN2Pro (1798 bp)	hg38 chr18:72542815-72544612	NFATC1	MA0624.1	286	295	1	GGTTTCCAGA	human	306	315	GGTTTCCAGA	10	AGCTCGGAAC	TGTTCTGAGC	0.3	0.5	FALSE	FALSE	Human_Only
HuCBLN2Pro (1798 bp)	hg38 chr18:72542815-72544612	ZBTB26	MA1579.1	287	301	1	GTTTCCAGACCACGG	human	307	321	GTTTCCAGACCACGG	15	GCTCGGAACCCCGCG	GTTCTGAGCC-----	0.4	0.4	FALSE	FALSE	Human_Only
HuCBLN2Pro (1798 bp)	hg38 chr18:72542815-72544612	NFATC2	MA0152.1	287	293	1	GTTTCCA	human	307	313	GTTTCCA	7	GCTCGGA	GTTCTGA	0.428571	0.571429	FALSE	FALSE	Human_Only
HuCBLN2Pro (1798 bp)	hg38 chr18:72542815-72544612	ZBTB7C	MA0695.1	292	303	1	CAGACCACGGGG	human	312	323	CAGACCACGGGG	12	GAACCCCGCGTG	GAGCC-------	0.416667	0.25	FALSE	FALSE	Human_Only
HuCBLN2Pro (1798 bp)	hg38 chr18:72542815-72544612	SOX18	MA1563.1	294	301	1	GACCACGG	human	314	321	GACCACGG	8	ACCCCGCG	GCC-----	0.375	0.25	FALSE	FALSE	Human_Only
HuCBLN2Pro (1798 bp)	hg38 chr18:72542815-72544612	ZNF354C	MA0130.1	294	299	1	GACCAC	human	314	319	GACCAC	6	ACCCCG	GCC---	0.333333	0.333333	FALSE	FALSE	Human_Only
HuCBLN2Pro (1798 bp)	hg38 chr18:72542815-72544612	PRDM1	MA0508.3	309	319	1	CTCTTTCTCAG	human	332	342	CTCTTTCTCAG	11	GGTCTTTAGAG	GGCCTCCAGGG	0.363636	0.363636	FALSE	FALSE	Human_Only
HuCBLN2Pro (1798 bp)	hg38 chr18:72542815-72544612	TCF12(var.2)	MA1648.1	329	339	1	AGCCCCTGCAG	human	352	362	AGCCCCTGCAG	11	TGC--------	AGCACTTGTGG	0.181818	0.636364	FALSE	FALSE	Human_Only
HuCBLN2Pro (1798 bp)	hg38 chr18:72542815-72544612	Zic2	MA1629.1	330	343	1	GCCCCTGCAGGTTT	human	353	366	GCCCCTGCAGGTTT	14	GC--------GTTT	GCACTTGTGGGGTT	0.428571	0.642857	FALSE	FALSE	Human_Only
HuCBLN2Pro (1798 bp)	hg38 chr18:72542815-72544612	Zic1::Zic2	MA1628.1	332	342	1	CCCTGCAGGTT	human	355	365	CCCTGCAGGTT	11	--------GTT	ACTTGTGGGGT	0.272727	0.545455	FALSE	FALSE	Human_Only
HuCBLN2Pro (1798 bp)	hg38 chr18:72542815-72544612	HLTF	MA0109.1	358	367	1	GCCCGTCTGC	human	381	390	GCCCGTCTGC	10	GT-GGTGCCA	GTCCGTTTCG	0.3	0.6	FALSE	FALSE	Human_Only
HuCBLN2Pro (1798 bp)	hg38 chr18:72542815-72544612	NKX2-3	MA0672.1	365	374	1	TGCACTTTTG	human	388	397	TGCACTTTTG	10	CCAACGCG--	TCGACTTT--	0.2	0.6	FALSE	FALSE	Human_Only
HuCBLN2Pro (1798 bp)	hg38 chr18:72542815-72544612	Nkx3-1	MA0124.2	365	373	1	TGCACTTTT	human	388	396	TGCACTTTT	9	CCAACGCG-	TCGACTTT-	0.222222	0.666667	FALSE	FALSE	Human_Only
HuCBLN2Pro (1798 bp)	hg38 chr18:72542815-72544612	NKX2-8	MA0673.1	366	374	1	GCACTTTTG	human	389	397	GCACTTTTG	9	CAACGCG--	CGACTTT--	0.222222	0.555556	FALSE	FALSE	Human_Only
HuCBLN2Pro (1798 bp)	hg38 chr18:72542815-72544612	HLTF	MA0109.1	366	375	1	GCACTTTTGC	human	389	398	GCACTTTTGC	10	CAACGCG--C	CGACTTT--C	0.3	0.6	FALSE	FALSE	Human_Only
HuCBLN2Pro (1798 bp)	hg38 chr18:72542815-72544612	ISL2	MA0914.1	366	373	1	GCACTTTT	human	389	396	GCACTTTT	8	CAACGCG-	CGACTTT-	0.25	0.625	FALSE	FALSE	Human_Only
HuCBLN2Pro (1798 bp)	hg38 chr18:72542815-72544612	IKZF1	MA1508.1	389	400	1	CTCCCAGGAAAG	human	412	423	CTCCCAGGAAAG	12	TT--CAGAGCAG	CTCCCACTAAGC	0.5	0.666667	FALSE	FALSE	Human_Only
HuCBLN2Pro (1798 bp)	hg38 chr18:72542815-72544612	ELF5	MA0136.2	391	401	1	CCCAGGAAAGC	human	414	424	CCCAGGAAAGC	11	--CAGAGCAGC	CCCACTAAGCC	0.545455	0.636364	FALSE	FALSE	Human_Only
HuCBLN2Pro (1798 bp)	hg38 chr18:72542815-72544612	NFATC4	MA1525.1	392	401	1	CCAGGAAAGC	human	415	424	CCAGGAAAGC	10	-CAGAGCAGC	CCACTAAGCC	0.6	0.6	FALSE	FALSE	Human_Only
HuCBLN2Pro (1798 bp)	hg38 chr18:72542815-72544612	MEIS1	MA0498.2	428	434	1	GAGACAC	human	452	461	GAGAC---AC	10	GGCAG-----	GAAACAAAAC	0.5	0.6	FALSE	FALSE	Human_Only
HuCBLN2Pro (1798 bp)	hg38 chr18:72542815-72544612	VENTX	MA0724.1	467	475	1	TCCCATTAA	human	499	507	TCCCATTAA	9	TTTCACTAA	TCCGAACAA	0.666667	0.666667	FALSE	FALSE	Human_Only
HuCBLN2Pro (1798 bp)	hg38 chr18:72542815-72544612	HOXA4	MA1496.1	468	475	1	CCCATTAA	human	500	507	CCCATTAA	8	TTCACTAA	CCGAACAA	0.625	0.625	FALSE	FALSE	Human_Only
HuCBLN2Pro (1798 bp)	hg38 chr18:72542815-72544612	BSX	MA0876.1	468	475	1	CCCATTAA	human	500	507	CCCATTAA	8	TTCACTAA	CCGAACAA	0.625	0.625	FALSE	FALSE	Human_Only
HuCBLN2Pro (1798 bp)	hg38 chr18:72542815-72544612	RAX2	MA0717.1	468	475	1	CCCATTAA	human	500	507	CCCATTAA	8	TTCACTAA	CCGAACAA	0.625	0.625	FALSE	FALSE	Human_Only
HuCBLN2Pro (1798 bp)	hg38 chr18:72542815-72544612	Dlx4	MA0881.1	468	475	1	CCCATTAA	human	500	507	CCCATTAA	8	TTCACTAA	CCGAACAA	0.625	0.625	FALSE	FALSE	Human_Only
HuCBLN2Pro (1798 bp)	hg38 chr18:72542815-72544612	LHX1	MA1518.1	468	475	1	CCCATTAA	human	500	507	CCCATTAA	8	TTCACTAA	CCGAACAA	0.625	0.625	FALSE	FALSE	Human_Only
HuCBLN2Pro (1798 bp)	hg38 chr18:72542815-72544612	Dlx2	MA0885.1	468	475	1	CCCATTAA	human	500	507	CCCATTAA	8	TTCACTAA	CCGAACAA	0.625	0.625	FALSE	FALSE	Human_Only
HuCBLN2Pro (1798 bp)	hg38 chr18:72542815-72544612	HOXC4	MA1504.1	468	475	1	CCCATTAA	human	500	507	CCCATTAA	8	TTCACTAA	CCGAACAA	0.625	0.625	FALSE	FALSE	Human_Only
HuCBLN2Pro (1798 bp)	hg38 chr18:72542815-72544612	HOXB4	MA1499.1	468	475	1	CCCATTAA	human	500	507	CCCATTAA	8	TTCACTAA	CCGAACAA	0.625	0.625	FALSE	FALSE	Human_Only
HuCBLN2Pro (1798 bp)	hg38 chr18:72542815-72544612	DRGX	MA1481.1	468	475	1	CCCATTAA	human	500	507	CCCATTAA	8	TTCACTAA	CCGAACAA	0.625	0.625	FALSE	FALSE	Human_Only
HuCBLN2Pro (1798 bp)	hg38 chr18:72542815-72544612	NKX6-1	MA0674.1	468	475	1	CCCATTAA	human	500	507	CCCATTAA	8	TTCACTAA	CCGAACAA	0.625	0.625	FALSE	FALSE	Human_Only
HuCBLN2Pro (1798 bp)	hg38 chr18:72542815-72544612	PRRX1	MA0716.1	468	475	1	CCCATTAA	human	500	507	CCCATTAA	8	TTCACTAA	CCGAACAA	0.625	0.625	FALSE	FALSE	Human_Only
HuCBLN2Pro (1798 bp)	hg38 chr18:72542815-72544612	HOXB8	MA1502.1	468	475	1	CCCATTAA	human	500	507	CCCATTAA	8	TTCACTAA	CCGAACAA	0.625	0.625	FALSE	FALSE	Human_Only
HuCBLN2Pro (1798 bp)	hg38 chr18:72542815-72544612	Dlx3	MA0880.1	468	475	1	CCCATTAA	human	500	507	CCCATTAA	8	TTCACTAA	CCGAACAA	0.625	0.625	FALSE	FALSE	Human_Only
HuCBLN2Pro (1798 bp)	hg38 chr18:72542815-72544612	HOXA7	MA1498.1	468	475	1	CCCATTAA	human	500	507	CCCATTAA	8	TTCACTAA	CCGAACAA	0.625	0.625	FALSE	FALSE	Human_Only
HuCBLN2Pro (1798 bp)	hg38 chr18:72542815-72544612	MSX1	MA0666.1	468	475	1	CCCATTAA	human	500	507	CCCATTAA	8	TTCACTAA	CCGAACAA	0.625	0.625	FALSE	FALSE	Human_Only
HuCBLN2Pro (1798 bp)	hg38 chr18:72542815-72544612	NKX6-3	MA1530.1	468	476	1	CCCATTAAC	human	500	508	CCCATTAAC	9	TTCACTAAC	CCGAACAAC	0.666667	0.666667	FALSE	FALSE	Human_Only
HuCBLN2Pro (1798 bp)	hg38 chr18:72542815-72544612	HOXC8	MA1505.1	468	475	1	CCCATTAA	human	500	507	CCCATTAA	8	TTCACTAA	CCGAACAA	0.625	0.625	FALSE	FALSE	Human_Only
HuCBLN2Pro (1798 bp)	hg38 chr18:72542815-72544612	NKX6-2	MA0675.1	468	475	1	CCCATTAA	human	500	507	CCCATTAA	8	TTCACTAA	CCGAACAA	0.625	0.625	FALSE	FALSE	Human_Only
HuCBLN2Pro (1798 bp)	hg38 chr18:72542815-72544612	HOXA5	MA0158.2	468	475	1	CCCATTAA	human	500	507	CCCATTAA	8	TTCACTAA	CCGAACAA	0.625	0.625	FALSE	FALSE	Human_Only
HuCBLN2Pro (1798 bp)	hg38 chr18:72542815-72544612	DLX6	MA0882.1	468	475	1	CCCATTAA	human	500	507	CCCATTAA	8	TTCACTAA	CCGAACAA	0.625	0.625	FALSE	FALSE	Human_Only
HuCBLN2Pro (1798 bp)	hg38 chr18:72542815-72544612	HOXB2	MA0902.2	468	475	1	CCCATTAA	human	500	507	CCCATTAA	8	TTCACTAA	CCGAACAA	0.625	0.625	FALSE	FALSE	Human_Only
HuCBLN2Pro (1798 bp)	hg38 chr18:72542815-72544612	UNCX	MA0721.1	468	475	1	CCCATTAA	human	500	507	CCCATTAA	8	TTCACTAA	CCGAACAA	0.625	0.625	FALSE	FALSE	Human_Only
HuCBLN2Pro (1798 bp)	hg38 chr18:72542815-72544612	BARX1	MA0875.1	468	475	1	CCCATTAA	human	500	507	CCCATTAA	8	TTCACTAA	CCGAACAA	0.625	0.625	FALSE	FALSE	Human_Only
HuCBLN2Pro (1798 bp)	hg38 chr18:72542815-72544612	PDX1	MA0132.2	468	475	1	CCCATTAA	human	500	507	CCCATTAA	8	TTCACTAA	CCGAACAA	0.625	0.625	FALSE	FALSE	Human_Only
HuCBLN2Pro (1798 bp)	hg38 chr18:72542815-72544612	HOXD8	MA0910.2	468	475	1	CCCATTAA	human	500	507	CCCATTAA	8	TTCACTAA	CCGAACAA	0.625	0.625	FALSE	FALSE	Human_Only
HuCBLN2Pro (1798 bp)	hg38 chr18:72542815-72544612	HOXD4	MA1507.1	468	475	1	CCCATTAA	human	500	507	CCCATTAA	8	TTCACTAA	CCGAACAA	0.625	0.625	FALSE	FALSE	Human_Only
HuCBLN2Pro (1798 bp)	hg38 chr18:72542815-72544612	Lhx4	MA0704.1	468	475	1	CCCATTAA	human	500	507	CCCATTAA	8	TTCACTAA	CCGAACAA	0.625	0.625	FALSE	FALSE	Human_Only
HuCBLN2Pro (1798 bp)	hg38 chr18:72542815-72544612	GSX2	MA0893.2	468	475	1	CCCATTAA	human	500	507	CCCATTAA	8	TTCACTAA	CCGAACAA	0.625	0.625	FALSE	FALSE	Human_Only
HuCBLN2Pro (1798 bp)	hg38 chr18:72542815-72544612	HOXA10	MA0899.1	514	524	1	CTTGATAAATA	human	559	569	CTTGATAAATA	11	CTCTCTTAAAA	CTCGGCTAACA	0.545455	0.545455	FALSE	FALSE	Human_Only
HuCBLN2Pro (1798 bp)	hg38 chr18:72542815-72544612	LHX1	MA1518.1	515	522	1	TTGATAAA	human	560	567	TTGATAAA	8	TCTCTTAA	TCGGCTAA	0.5	0.5	FALSE	FALSE	Human_Only
HuCBLN2Pro (1798 bp)	hg38 chr18:72542815-72544612	FOXC1	MA0032.2	515	525	1	TTGATAAATAT	human	560	570	TTGATAAATAT	11	TCTCTTAAAAA	TCGGCTAACAC	0.454545	0.454545	FALSE	FALSE	Human_Only
HuCBLN2Pro (1798 bp)	hg38 chr18:72542815-72544612	GATA5	MA0766.2	515	524	1	TTGATAAATA	human	560	569	TTGATAAATA	10	TCTCTTAAAA	TCGGCTAACA	0.5	0.5	FALSE	FALSE	Human_Only
HuCBLN2Pro (1798 bp)	hg38 chr18:72542815-72544612	TBP	MA0108.2	516	530	1	TGATAAATATCCGCT	human	561	575	TGATAAATATCCGCT	15	CTCTTAAAAAATACT	CGGCTAACACC--CT	0.4	0.466667	FALSE	FALSE	Human_Only
HuCBLN2Pro (1798 bp)	hg38 chr18:72542815-72544612	GATA3	MA0037.3	516	523	1	TGATAAAT	human	561	568	TGATAAAT	8	CTCTTAAA	CGGCTAAC	0.375	0.375	FALSE	FALSE	Human_Only
HuCBLN2Pro (1798 bp)	hg38 chr18:72542815-72544612	Arid3a	MA0151.1	518	523	1	ATAAAT	human	563	568	ATAAAT	6	CTTAAA	GCTAAC	0.5	0.333333	FALSE	FALSE	Human_Only
HuCBLN2Pro (1798 bp)	hg38 chr18:72542815-72544612	FOXL1	MA0033.2	518	524	1	ATAAATA	human	563	569	ATAAATA	7	CTTAAAA	GCTAACA	0.571429	0.428571	FALSE	FALSE	Human_Only
HuCBLN2Pro (1798 bp)	hg38 chr18:72542815-72544612	FOXP3	MA0850.1	518	524	1	ATAAATA	human	563	569	ATAAATA	7	CTTAAAA	GCTAACA	0.571429	0.428571	FALSE	FALSE	Human_Only
HuCBLN2Pro (1798 bp)	hg38 chr18:72542815-72544612	RHOXF1	MA0719.1	521	528	1	AATATCCG	human	566	573	AATATCCG	8	AAAAAATA	AACACC--	0.375	0.5	FALSE	FALSE	Human_Only
HuCBLN2Pro (1798 bp)	hg38 chr18:72542815-72544612	GATA1::TAL1	MA0140.2	521	538	1	AATATCCGCTGTCCGCAG	human	566	583	AATATCCGCTGTCCGCAG	18	AAAAAATACTTTTC----	AACACC--CTGTCGTCAG	0.388889	0.666667	FALSE	FALSE	Human_Only
HuCBLN2Pro (1798 bp)	hg38 chr18:72542815-72544612	HINFP	MA0131.2	527	538	1	CGCTGTCCGCAG	human	572	583	CGCTGTCCGCAG	12	TACTTTTC----	--CTGTCGTCAG	0.333333	0.666667	FALSE	FALSE	Human_Only
HuCBLN2Pro (1798 bp)	hg38 chr18:72542815-72544612	RHOXF1	MA0719.1	541	548	1	CCGATCCT	human	586	593	CCGATCCT	8	--------	CAGGGCAG	0	0.375	FALSE	FALSE	Human_Only
HuCBLN2Pro (1798 bp)	hg38 chr18:72542815-72544612	LHX1	MA1518.1	548	555	1	TACATGAT	human	593	605	TA-----CATGAT	13	-------CTTTTT	GACCGACCGAGAG	0.615385	0.307692	FALSE	FALSE	Human_Only
HuCBLN2Pro (1798 bp)	hg38 chr18:72542815-72544612	NFAT5	MA0606.1	553	562	1	GATTTCCCTT	human	603	612	GATTTCCCTT	10	TTTTTTTTTT	GAGGCGCGCC	0.5	0.3	FALSE	FALSE	Human_Only
HuCBLN2Pro (1798 bp)	hg38 chr18:72542815-72544612	NFATC3	MA0625.1	553	562	1	GATTTCCCTT	human	603	612	GATTTCCCTT	10	TTTTTTTTTT	GAGGCGCGCC	0.5	0.3	FALSE	FALSE	Human_Only
HuCBLN2Pro (1798 bp)	hg38 chr18:72542815-72544612	NFATC1	MA0624.1	553	562	1	GATTTCCCTT	human	603	612	GATTTCCCTT	10	TTTTTTTTTT	GAGGCGCGCC	0.5	0.3	FALSE	FALSE	Human_Only
HuCBLN2Pro (1798 bp)	hg38 chr18:72542815-72544612	NFATC2	MA0152.1	554	560	1	ATTTCCC	human	604	610	ATTTCCC	7	TTTTTTT	AGGCGCG	0.428571	0.285714	FALSE	FALSE	Human_Only
HuCBLN2Pro (1798 bp)	hg38 chr18:72542815-72544612	THAP1	MA0597.1	555	563	1	TTTCCCTTC	human	605	613	TTTCCCTTC	9	TTTTTTTTT	GGCGCGCCC	0.555556	0.222222	FALSE	FALSE	Human_Only
HuCBLN2Pro (1798 bp)	hg38 chr18:72542815-72544612	HLTF	MA0109.1	557	566	1	TCCCTTCTCT	human	607	616	TCCCTTCTCT	10	TTTTTTTTTT	CGCGCCCGCT	0.5	0.4	FALSE	FALSE	Human_Only
HuCBLN2Pro (1798 bp)	hg38 chr18:72542815-72544612	ZNF135	MA1587.1	568	581	1	TCTCCACCTCCTCC	human	618	631	TCTCCACCTCCTCC	14	TTTTTTTTTTTGGT	CCTCTGGCTCTTGC	0.214286	0.571429	FALSE	FALSE	Human_Only
HuCBLN2Pro (1798 bp)	hg38 chr18:72542815-72544612	ZNF354C	MA0130.1	569	574	1	CTCCAC	human	619	624	CTCCAC	6	TTTTTT	CTCTGG	0.166667	0.5	FALSE	FALSE	Human_Only
HuCBLN2Pro (1798 bp)	hg38 chr18:72542815-72544612	MAZ	MA1522.1	570	580	1	TCCACCTCCTC	human	620	630	TCCACCTCCTC	11	TTTTTTTTTGG	TCTGGCTCTTG	0.181818	0.545455	FALSE	FALSE	Human_Only
HuCBLN2Pro (1798 bp)	hg38 chr18:72542815-72544612	TCF3	MA0522.3	570	580	1	TCCACCTCCTC	human	620	630	TCCACCTCCTC	11	TTTTTTTTTGG	TCTGGCTCTTG	0.181818	0.545455	FALSE	FALSE	Human_Only
HuCBLN2Pro (1798 bp)	hg38 chr18:72542815-72544612	ZNF354C	MA0130.1	578	583	1	CTCCAC	human	628	633	CTCCAC	6	TGGTAC	TTGCAC	0.333333	0.666667	FALSE	FALSE	Human_Only
HuCBLN2Pro (1798 bp)	hg38 chr18:72542815-72544612	Hand1::Tcf3	MA0092.1	589	598	1	GATCTGGACC	human	639	648	GATCTGGACC	10	----------	AACGCAGGCT	0	0.3	FALSE	FALSE	Human_Only
HuCBLN2Pro (1798 bp)	hg38 chr18:72542815-72544612	FOXH1	MA0479.1	614	624	1	TAAAATCCACG	human	664	674	TAAAATCCACG	11	TAAAAT-----	TAGCTCGTACG	0.545455	0.454545	FALSE	FALSE	Human_Only
HuCBLN2Pro (1798 bp)	hg38 chr18:72542815-72544612	RHOXF1	MA0719.1	615	622	1	AAAATCCA	human	665	672	AAAATCCA	8	AAAAT---	AGCTCGTA	0.625	0.25	FALSE	FALSE	Human_Only
HuCBLN2Pro (1798 bp)	hg38 chr18:72542815-72544612	ZNF354C	MA0130.1	618	623	1	ATCCAC	human	668	673	ATCCAC	6	AT----	TCGTAC	0.333333	0.333333	FALSE	FALSE	Human_Only
HuCBLN2Pro (1798 bp)	hg38 chr18:72542815-72544612	ZKSCAN5	MA1652.1	640	653	1	TGCGGAGGGGAGGG	human	691	711	TGCGGAGG-------GGAGGG	21	TGTGGCCACTCCGTTCAAGAT	TGAAGCCACGATCCCGAAGCG	0.285714	0.333333	FALSE	FALSE	Human_Only
HuCBLN2Pro (1798 bp)	hg38 chr18:72542815-72544612	MZF1(var.2)	MA0057.1	643	652	1	GGAGGGGAGG	human	694	710	GGAGG-------GGAGG	17	GGCCACTCCGTTCAAGA	AGCCACGATCCCGAAGC	0.235294	0.235294	FALSE	FALSE	Human_Only
HuCBLN2Pro (1798 bp)	hg38 chr18:72542815-72544612	ZNF263	MA0528.2	644	655	1	GAGGGGAGGGCA	human	695	713	GAGG-------GGAGGGCA	19	GCCACTCCGTTCAAGATCA	GCCACGATCCCGAAGCGCA	0.263158	0.368421	FALSE	FALSE	Human_Only
HuCBLN2Pro (1798 bp)	hg38 chr18:72542815-72544612	NR4A2	MA0160.1	649	656	1	GAGGGCAG	human	707	715	GAGGGCA-G	9	AAGATCAAG	AAGCGCACG	0.555556	0.666667	FALSE	FALSE	Human_Only
HuCBLN2Pro (1798 bp)	hg38 chr18:72542815-72544612	HMBOX1	MA0895.1	663	672	1	GGTGGTTACC	human	722	731	GGTGGTTACC	10	AG--GGAATT	CTCCGTTACC	0.3	0.6	FALSE	FALSE	Human_Only
HuCBLN2Pro (1798 bp)	hg38 chr18:72542815-72544612	SOX18	MA1563.1	679	686	1	ATCCATGC	human	738	745	ATCCATGC	8	--------	TGCCATGA	0	0.625	FALSE	FALSE	Human_Only
HuCBLN2Pro (1798 bp)	hg38 chr18:72542815-72544612	RFX7	MA1554.1	710	718	1	AGTTGCTCT	human	769	777	AGTTGCTCT	9	---------	AGT---TCT	0	0.666667	FALSE	FALSE	Human_Only
HuCBLN2Pro (1798 bp)	hg38 chr18:72542815-72544612	HES1	MA1099.2	783	792	1	AGCGCGTGGC	human	842	851	AGCGCGTGGC	10	----------	--CGCACGGC	0	0.6	FALSE	FALSE	Human_Only
HuCBLN2Pro (1798 bp)	hg38 chr18:72542815-72544612	HES2	MA0616.2	783	792	1	AGCGCGTGGC	human	842	851	AGCGCGTGGC	10	----------	--CGCACGGC	0	0.6	FALSE	FALSE	Human_Only
HuCBLN2Pro (1798 bp)	hg38 chr18:72542815-72544612	ARNT::HIF1A	MA0259.1	784	791	1	GCGCGTGG	human	843	850	GCGCGTGG	8	--------	-CGCACGG	0	0.625	FALSE	FALSE	Human_Only
HuCBLN2Pro (1798 bp)	hg38 chr18:72542815-72544612	Ahr::Arnt	MA0006.1	785	790	1	CGCGTG	human	844	849	CGCGTG	6	------	CGCACG	0	0.666667	FALSE	FALSE	Human_Only
HuCBLN2Pro (1798 bp)	hg38 chr18:72542815-72544612	MZF1(var.2)	MA0057.1	845	854	1	TCAGGGGTGC	human	904	913	TCAGGGGTGC	10	TTAAGAAGGT	CC--GCACGC	0.4	0.4	FALSE	FALSE	Human_Only
HuCBLN2Pro (1798 bp)	hg38 chr18:72542815-72544612	TBX3	MA1566.1	848	857	1	GGGGTGCACC	human	907	916	GGGGTGCACC	10	AGAAGGTACC	-GCACGCACC	0.5	0.6	FALSE	FALSE	Human_Only
HuCBLN2Pro (1798 bp)	hg38 chr18:72542815-72544612	TCFL5	MA0632.2	863	872	1	CCGCGCGCCC	human	923	932	CCGCGCGCCC	10	----------	CCGCACTCGT	0	0.6	FALSE	FALSE	Human_Only
HuCBLN2Pro (1798 bp)	hg38 chr18:72542815-72544612	KLF2	MA1515.1	863	873	1	CCGCGCGCCCG	human	923	933	CCGCGCGCCCG	11	-----------	CCGCACTCGTG	0	0.636364	FALSE	FALSE	Human_Only
HuCBLN2Pro (1798 bp)	hg38 chr18:72542815-72544612	SP9	MA1564.1	864	875	1	CGCGCGCCCGCT	human	924	935	CGCGCGCCCGCT	12	------------	CGCACTCGTGC-	0	0.583333	FALSE	FALSE	Human_Only
HuCBLN2Pro (1798 bp)	hg38 chr18:72542815-72544612	KLF15	MA1513.1	864	874	1	CGCGCGCCCGC	human	924	934	CGCGCGCCCGC	11	-----------	CGCACTCGTGC	0	0.636364	FALSE	FALSE	Human_Only
HuCBLN2Pro (1798 bp)	hg38 chr18:72542815-72544612	THAP1	MA0597.1	867	875	1	GCGCCCGCT	human	927	935	GCGCCCGCT	9	---------	ACTCGTGC-	0	0.444444	FALSE	FALSE	Human_Only
HuCBLN2Pro (1798 bp)	hg38 chr18:72542815-72544612	HLTF	MA0109.1	871	880	1	CCGCTTAGGC	human	931	940	CCGCTTAGGC	10	----------	GTGC---GCC	0	0.4	FALSE	FALSE	Human_Only
HuCBLN2Pro (1798 bp)	hg38 chr18:72542815-72544612	E2F2	MA0864.2	873	888	1	GCTTAGGCGCCGCGCC	human	933	948	GCTTAGGCGCCGCGCC	16	----------------	GC---GCCGCTGCGCC	0	0.6875	FALSE	FALSE	Human_Only
HuCBLN2Pro (1798 bp)	hg38 chr18:72542815-72544612	E2F4	MA0470.2	874	887	1	CTTAGGCGCCGCGC	human	934	947	CTTAGGCGCCGCGC	14	--------------	C---GCCGCTGCGC	0	0.642857	FALSE	FALSE	Human_Only
HuCBLN2Pro (1798 bp)	hg38 chr18:72542815-72544612	E2F1	MA0024.3	875	886	1	TTAGGCGCCGCG	human	935	946	TTAGGCGCCGCG	12	------------	---GCCGCTGCG	0	0.583333	FALSE	FALSE	Human_Only
HuCBLN2Pro (1798 bp)	hg38 chr18:72542815-72544612	SP9	MA1564.1	881	892	1	GCCGCGCCCGGG	human	941	956	GCCGCGCCCG----GG	16	----------------	GCTGCGCCCGGTCCGG	0.25	0.6875	FALSE	FALSE	Human_Only
HuCBLN2Pro (1798 bp)	hg38 chr18:72542815-72544612	KLF15	MA1513.1	881	891	1	GCCGCGCCCGG	human	941	955	GCCGCGCCCG----G	15	---------------	GCTGCGCCCGGTCCG	0.266667	0.666667	FALSE	FALSE	Human_Only
HuCBLN2Pro (1798 bp)	hg38 chr18:72542815-72544612	THAP1	MA0597.1	884	892	1	GCGCCCGGG	human	944	956	GCGCCCG----GG	13	-------------	GCGCCCGGTCCGG	0.307692	0.692308	FALSE	FALSE	Human_Only
HuCBLN2Pro (1798 bp)	hg38 chr18:72542815-72544612	ELF5	MA0136.2	893	903	1	ACCGGGAACCC	human	957	971	ACCGGG----AACCC	15	---------------	CCCGGGCTCTGGCCC	0.266667	0.533333	FALSE	FALSE	Human_Only
HuCBLN2Pro (1798 bp)	hg38 chr18:72542815-72544612	ZBTB12	MA1649.1	893	903	1	ACCGGGAACCC	human	957	971	ACCGGG----AACCC	15	---------------	CCCGGGCTCTGGCCC	0.266667	0.533333	FALSE	FALSE	Human_Only
HuCBLN2Pro (1798 bp)	hg38 chr18:72542815-72544612	Smad4	MA1153.1	906	913	1	CGTCTCGC	human	974	981	CGTCTCGC	8	--------	GCTCCGGC	0	0.5	FALSE	FALSE	Human_Only
HuCBLN2Pro (1798 bp)	hg38 chr18:72542815-72544612	KLF6	MA1517.1	906	916	1	CGTCTCGCCCG	human	974	992	CGTCTCGCCC--------G	19	-------------------	GCTCCGGCCCCAGCTCCGG	0.421053	0.368421	FALSE	FALSE	Human_Only
HuCBLN2Pro (1798 bp)	hg38 chr18:72542815-72544612	KLF2	MA1515.1	906	916	1	CGTCTCGCCCG	human	974	992	CGTCTCGCCC--------G	19	-------------------	GCTCCGGCCCCAGCTCCGG	0.421053	0.368421	FALSE	FALSE	Human_Only
HuCBLN2Pro (1798 bp)	hg38 chr18:72542815-72544612	SP9	MA1564.1	907	918	1	GTCTCGCCCGGC	human	975	994	GTCTCGCCC--------GGC	20	--------------------	CTCCGGCCCCAGCTCCGGCC	0.4	0.4	FALSE	FALSE	Human_Only
HuCBLN2Pro (1798 bp)	hg38 chr18:72542815-72544612	KLF15	MA1513.1	907	917	1	GTCTCGCCCGG	human	975	993	GTCTCGCCC--------GG	19	-------------------	CTCCGGCCCCAGCTCCGGC	0.421053	0.368421	FALSE	FALSE	Human_Only
HuCBLN2Pro (1798 bp)	hg38 chr18:72542815-72544612	THAP1	MA0597.1	910	918	1	TCGCCCGGC	human	978	994	TCGCCC--------GGC	17	-----------------	CGGCCCCAGCTCCGGCC	0.470588	0.352941	FALSE	FALSE	Human_Only
HuCBLN2Pro (1798 bp)	hg38 chr18:72542815-72544612	KLF2	MA1515.1	918	928	1	CTCAGCGCCCC	human	994	1008	CTCAGC----GCCCC	15	----------GAACT	CCCAGCTCCGGTCCC	0.4	0.6	FALSE	FALSE	Human_Only
HuCBLN2Pro (1798 bp)	hg38 chr18:72542815-72544612	THAP1	MA0597.1	922	930	1	GCGCCCCGC	human	998	1010	GC----GCCCCGC	13	------GAACTGT	GCTCCGGTCCCGT	0.538462	0.538462	FALSE	FALSE	Human_Only
HuCBLN2Pro (1798 bp)	hg38 chr18:72542815-72544612	TCFL5	MA0632.2	925	934	1	CCCCGCGCTG	human	1005	1014	CCCCGCGCTG	10	AACTGTCCTA	TCCCGTGCGC	0.4	0.6	FALSE	FALSE	Human_Only
HuCBLN2Pro (1798 bp)	hg38 chr18:72542815-72544612	TFAP4(var.2)	MA1570.1	939	948	1	CCCAGGTGCC	human	1019	1028	CCCAGGTGCC	10	TCTAGGTG--	ACCCGGCACC	0.6	0.6	FALSE	FALSE	Human_Only
HuCBLN2Pro (1798 bp)	hg38 chr18:72542815-72544612	SNAI1	MA1558.1	939	948	1	CCCAGGTGCC	human	1019	1028	CCCAGGTGCC	10	TCTAGGTG--	ACCCGGCACC	0.6	0.6	FALSE	FALSE	Human_Only
HuCBLN2Pro (1798 bp)	hg38 chr18:72542815-72544612	SNAI3	MA1559.1	939	948	1	CCCAGGTGCC	human	1019	1028	CCCAGGTGCC	10	TCTAGGTG--	ACCCGGCACC	0.6	0.6	FALSE	FALSE	Human_Only
HuCBLN2Pro (1798 bp)	hg38 chr18:72542815-72544612	ASCL1	MA1100.2	939	948	1	CCCAGGTGCC	human	1019	1028	CCCAGGTGCC	10	TCTAGGTG--	ACCCGGCACC	0.6	0.6	FALSE	FALSE	Human_Only
HuCBLN2Pro (1798 bp)	hg38 chr18:72542815-72544612	BHLHA15(var.2)	MA1472.1	939	948	1	CCCAGGTGCC	human	1019	1028	CCCAGGTGCC	10	TCTAGGTG--	ACCCGGCACC	0.6	0.6	FALSE	FALSE	Human_Only
HuCBLN2Pro (1798 bp)	hg38 chr18:72542815-72544612	Hic1	MA0739.1	944	952	1	GTGCCTCCA	human	1024	1039	GTGCC-------TCCA	16	GTG------------A	GCACCGCAGAAGCCCA	0.6875	0.375	FALSE	FALSE	Human_Only
HuCBLN2Pro (1798 bp)	hg38 chr18:72542815-72544612	HIC2	MA0738.1	944	952	1	GTGCCTCCA	human	1024	1039	GTGCC-------TCCA	16	GTG------------A	GCACCGCAGAAGCCCA	0.6875	0.375	FALSE	FALSE	Human_Only
HuCBLN2Pro (1798 bp)	hg38 chr18:72542815-72544612	TFAP2B	MA0811.1	952	963	1	AACCCCTGGGCT	human	1039	1057	AAC-------CCCTGGGCT	19	AGAGACGGATATCGGGGCT	AGCGCCACTACCGAAGGCT	0.368421	0.421053	FALSE	FALSE	Human_Only
HuCBLN2Pro (1798 bp)	hg38 chr18:72542815-72544612	TFAP2C	MA0524.2	952	963	1	AACCCCTGGGCT	human	1039	1057	AAC-------CCCTGGGCT	19	AGAGACGGATATCGGGGCT	AGCGCCACTACCGAAGGCT	0.368421	0.421053	FALSE	FALSE	Human_Only
HuCBLN2Pro (1798 bp)	hg38 chr18:72542815-72544612	TFAP2A(var.2)	MA0810.1	952	963	1	AACCCCTGGGCT	human	1039	1057	AAC-------CCCTGGGCT	19	AGAGACGGATATCGGGGCT	AGCGCCACTACCGAAGGCT	0.368421	0.421053	FALSE	FALSE	Human_Only
HuCBLN2Pro (1798 bp)	hg38 chr18:72542815-72544612	TFAP2E	MA1569.1	953	963	1	ACCCCTGGGCT	human	1040	1057	AC-------CCCTGGGCT	18	GAGACGGATATCGGGGCT	GCGCCACTACCGAAGGCT	0.333333	0.388889	FALSE	FALSE	Human_Only
HuCBLN2Pro (1798 bp)	hg38 chr18:72542815-72544612	E2F2	MA0864.2	960	975	1	GGCTTCGCGCCCGCAC	human	1054	1081	GGCTTCGCGCCCG------------CAC	28	GGCTTGGCAA------------------	GGCTTCGCGCCCGGCACGGAGCCCTCAC	0.678571	0.571429	FALSE	FALSE	Human_Only
HuCBLN2Pro (1798 bp)	hg38 chr18:72542815-72544612	SP9	MA1564.1	963	974	1	TTCGCGCCCGCA	human	1057	1080	TTCGCGCCCG------------CA	24	TTGGCAA-----------------	TTCGCGCCCGGCACGGAGCCCTCA	0.666667	0.5	FALSE	FALSE	Human_Only
HuCBLN2Pro (1798 bp)	hg38 chr18:72542815-72544612	KLF11	MA1512.1	963	973	1	TTCGCGCCCGC	human	1057	1079	TTCGCGCCCG------------C	23	TTGGCAA----------------	TTCGCGCCCGGCACGGAGCCCTC	0.695652	0.478261	FALSE	FALSE	Human_Only
HuCBLN2Pro (1798 bp)	hg38 chr18:72542815-72544612	KLF15	MA1513.1	963	973	1	TTCGCGCCCGC	human	1057	1079	TTCGCGCCCG------------C	23	TTGGCAA----------------	TTCGCGCCCGGCACGGAGCCCTC	0.695652	0.478261	FALSE	FALSE	Human_Only
HuCBLN2Pro (1798 bp)	hg38 chr18:72542815-72544612	THAP1	MA0597.1	966	974	1	GCGCCCGCA	human	1060	1080	GCGCCCG------------CA	21	GCAA-----------------	GCGCCCGGCACGGAGCCCTCA	0.666667	0.428571	FALSE	FALSE	Human_Only
HuCBLN2Pro (1798 bp)	hg38 chr18:72542815-72544612	TFAP2C(var.2)	MA0814.2	978	991	1	CTGCCTGGGGCCCC	human	1096	1109	CTGCCTGGGGCCCC	14	GTGCTACGGGGAAG	CTGCTCCGCGCGGC	0.428571	0.571429	FALSE	FALSE	Human_Only
HuCBLN2Pro (1798 bp)	hg38 chr18:72542815-72544612	TFAP2B(var.2)	MA0812.1	979	989	1	TGCCTGGGGCC	human	1097	1107	TGCCTGGGGCC	11	TGCTACGGGGA	TGCTCCGCGCG	0.545455	0.545455	FALSE	FALSE	Human_Only
HuCBLN2Pro (1798 bp)	hg38 chr18:72542815-72544612	INSM1	MA0155.1	979	990	1	TGCCTGGGGCCC	human	1097	1108	TGCCTGGGGCCC	12	TGCTACGGGGAA	TGCTCCGCGCGG	0.5	0.5	FALSE	FALSE	Human_Only
HuCBLN2Pro (1798 bp)	hg38 chr18:72542815-72544612	TFAP2E	MA1569.1	979	989	1	TGCCTGGGGCC	human	1097	1107	TGCCTGGGGCC	11	TGCTACGGGGA	TGCTCCGCGCG	0.545455	0.545455	FALSE	FALSE	Human_Only
HuCBLN2Pro (1798 bp)	hg38 chr18:72542815-72544612	Plagl1	MA1615.1	980	992	1	GCCTGGGGCCCCT	human	1098	1110	GCCTGGGGCCCCT	13	GCTACGGGGAAGT	GCTCCGCGCGGCC	0.461538	0.461538	FALSE	FALSE	Human_Only
HuCBLN2Pro (1798 bp)	hg38 chr18:72542815-72544612	PLAGL2	MA1548.1	983	992	1	TGGGGCCCCT	human	1101	1110	TGGGGCCCCT	10	ACGGGGAAGT	CCGCGCGGCC	0.4	0.4	FALSE	FALSE	Human_Only
HuCBLN2Pro (1798 bp)	hg38 chr18:72542815-72544612	PLAGL2	MA1548.1	984	993	1	GGGGCCCCTC	human	1102	1111	GGGGCCCCTC	10	CGGGGAAGTC	CGCGCGGCCC	0.5	0.5	FALSE	FALSE	Human_Only
HuCBLN2Pro (1798 bp)	hg38 chr18:72542815-72544612	THAP1	MA0597.1	985	993	1	GGGCCCCTC	human	1103	1111	GGGCCCCTC	9	GGGGAAGTC	GCGCGGCCC	0.555556	0.555556	FALSE	FALSE	Human_Only
HuCBLN2Pro (1798 bp)	hg38 chr18:72542815-72544612	EGR1	MA0162.4	994	1007	1	GAGCTCCCGCGCTC	human	1115	1130	GA--GCTCCCGCGCTC	16	GGGGACTCCACAGGGC	GAGTGCTCCCTAACCC	0.4375	0.625	FALSE	FALSE	Human_Only
HuCBLN2Pro (1798 bp)	hg38 chr18:72542815-72544612	Wt1	MA1627.1	994	1007	1	GAGCTCCCGCGCTC	human	1115	1130	GA--GCTCCCGCGCTC	16	GGGGACTCCACAGGGC	GAGTGCTCCCTAACCC	0.4375	0.625	FALSE	FALSE	Human_Only
HuCBLN2Pro (1798 bp)	hg38 chr18:72542815-72544612	TCFL5	MA0632.2	998	1007	1	TCCCGCGCTC	human	1121	1130	TCCCGCGCTC	10	TCCACAGGGC	TCCCTAACCC	0.5	0.6	FALSE	FALSE	Human_Only
HuCBLN2Pro (1798 bp)	hg38 chr18:72542815-72544612	Nkx2-5(var.2)	MA0503.1	1000	1010	1	CCGCGCTCAGC	human	1123	1133	CCGCGCTCAGC	11	CACAGGGCTGT	CCTAACCC-GC	0.363636	0.545455	FALSE	FALSE	Human_Only
HuCBLN2Pro (1798 bp)	hg38 chr18:72542815-72544612	ZBTB33	MA0527.1	1028	1042	1	CCCTCGCGGGTCCCC	human	1151	1165	CCCTCGCGGGTCCCC	15	GGAGCGAGGAGTCCT	--CTGGCGGGGACCC	0.4	0.666667	FALSE	FALSE	Human_Only
HuCBLN2Pro (1798 bp)	hg38 chr18:72542815-72544612	TFAP2B	MA0811.1	1037	1048	1	GTCCCCTCGGCC	human	1160	1171	GTCCCCTCGGCC	12	AGTCCTTAGTTG	GGACCCTCAGTC	0.333333	0.666667	FALSE	FALSE	Human_Only
HuCBLN2Pro (1798 bp)	hg38 chr18:72542815-72544612	HIC2	MA0738.1	1037	1045	1	GTCCCCTCG	human	1160	1168	GTCCCCTCG	9	AGTCCTTAG	GGACCCTCA	0.444444	0.666667	FALSE	FALSE	Human_Only
HuCBLN2Pro (1798 bp)	hg38 chr18:72542815-72544612	TFAP2A(var.2)	MA0810.1	1037	1048	1	GTCCCCTCGGCC	human	1160	1171	GTCCCCTCGGCC	12	AGTCCTTAGTTG	GGACCCTCAGTC	0.333333	0.666667	FALSE	FALSE	Human_Only
HuCBLN2Pro (1798 bp)	hg38 chr18:72542815-72544612	TFAP2E	MA1569.1	1038	1048	1	TCCCCTCGGCC	human	1161	1171	TCCCCTCGGCC	11	GTCCTTAGTTG	GACCCTCAGTC	0.363636	0.636364	FALSE	FALSE	Human_Only
HuCBLN2Pro (1798 bp)	hg38 chr18:72542815-72544612	TFAP2A(var.2)	MA0810.1	1038	1049	1	TCCCCTCGGCCC	human	1161	1172	TCCCCTCGGCCC	12	GTCCTTAGTTGC	GACCCTCAGTCC	0.416667	0.666667	FALSE	FALSE	Human_Only
HuCBLN2Pro (1798 bp)	hg38 chr18:72542815-72544612	HIC2	MA0738.1	1087	1095	1	CTGCCGCCT	human	1213	1221	CTGCCGCCT	9	---------	CTGCCCTCA	0	0.666667	FALSE	FALSE	Human_Only
HuCBLN2Pro (1798 bp)	hg38 chr18:72542815-72544612	ELF5	MA0136.2	1103	1113	1	ACTCGGAACCT	human	1230	1252	ACTCGGAA------------CCT	23	ACCCAGGG---------------	ACTCCGCGCACCGCGCTCCTCCC	0.695652	0.304348	FALSE	FALSE	Human_Only
HuCBLN2Pro (1798 bp)	hg38 chr18:72542815-72544612	NFATC4	MA1525.1	1104	1113	1	CTCGGAACCT	human	1231	1252	CTCGGAA------------CCT	22	CCCAGGG---------------	CTCCGCGCACCGCGCTCCTCCC	0.681818	0.272727	FALSE	FALSE	Human_Only
HuCBLN2Pro (1798 bp)	hg38 chr18:72542815-72544612	ETV5	MA0765.2	1109	1119	1	AACCTTCCCTG	human	1236	1258	AA------------CCTTCCCTG	23	GG---------------ATCCTG	CGCACCGCGCTCCTCCCGCCCTG	0.695652	0.304348	FALSE	FALSE	Human_Only
HuCBLN2Pro (1798 bp)	hg38 chr18:72542815-72544612	HLTF	MA0109.1	1109	1118	1	AACCTTCCCT	human	1236	1257	AA------------CCTTCCCT	22	GG---------------ATCCT	CGCACCGCGCTCCTCCCGCCCT	0.681818	0.272727	FALSE	FALSE	Human_Only
HuCBLN2Pro (1798 bp)	hg38 chr18:72542815-72544612	THAP1	MA0597.1	1112	1120	1	CTTCCCTGC	human	1251	1259	CTTCCCTGC	9	--ATCCTGT	CCGCCCTGA	0.444444	0.666667	FALSE	FALSE	Human_Only
HuCBLN2Pro (1798 bp)	hg38 chr18:72542815-72544612	THAP1	MA0597.1	1125	1133	1	AAGCCCGCC	human	1271	1279	AAGCCCGCC	9	AGGATAGGT	GCACCCGCC	0.333333	0.666667	FALSE	FALSE	Human_Only
HuCBLN2Pro (1798 bp)	hg38 chr18:72542815-72544612	KLF2	MA1515.1	1155	1165	1	CTGCTCACCCA	human	1301	1313	CTG--CTCACCCA	13	CGG-----ACCCG	AGGCTCTCACCCA	0.615385	0.692308	FALSE	FALSE	Human_Only
HuCBLN2Pro (1798 bp)	hg38 chr18:72542815-72544612	HLTF	MA0109.1	1194	1203	1	TCTCTTTTGA	human	1342	1351	TCTCTTTTGA	10	C---------	CCGCT----A	0	0.4	FALSE	FALSE	Human_Only
HuCBLN2Pro (1798 bp)	hg38 chr18:72542815-72544612	LIN54	MA0619.1	1198	1206	1	TTTTGAAAA	human	1346	1354	TTTTGAAAA	9	------AAA	T----AAGA	0.333333	0.444444	FALSE	FALSE	Human_Only
HuCBLN2Pro (1798 bp)	hg38 chr18:72542815-72544612	LHX2	MA0700.2	1201	1211	1	TGAAAATTAGA	human	1349	1359	TGAAAATTAGA	11	---AAACTGCG	--AAGATTAGG	0.363636	0.636364	FALSE	FALSE	Human_Only
HuCBLN2Pro (1798 bp)	hg38 chr18:72542815-72544612	HLTF	MA0109.1	1213	1222	1	ACCCTTAAAA	human	1361	1370	ACCCTTAAAA	10	GCCTT-----	GCCCTCGGAA	0.3	0.6	FALSE	FALSE	Human_Only
HuCBLN2Pro (1798 bp)	hg38 chr18:72542815-72544612	BARHL1	MA0877.2	1217	1224	1	TTAAAAGC	human	1365	1372	TTAAAAGC	8	T-------	TCGGAAGC	0.125	0.625	FALSE	FALSE	Human_Only
HuCBLN2Pro (1798 bp)	hg38 chr18:72542815-72544612	OSR2	MA1646.1	1314	1325	1	TGACAGGAGCGA	human	1462	1473	TGACAGGAGCGA	12	CGAGCGGGTAGC	TGAAGGGG--GG	0.416667	0.5	FALSE	FALSE	Human_Only
HuCBLN2Pro (1798 bp)	hg38 chr18:72542815-72544612	ZNF384	MA1125.1	1321	1332	1	AGCGAAAAAAAC	human	1469	1480	AGCGAAAAAAAC	12	GTAGCAAGTA--	G--GGAAAAAAC	0.333333	0.666667	FALSE	FALSE	Human_Only
HuCBLN2Pro (1798 bp)	hg38 chr18:72542815-72544612	FOXE1	MA1487.1	1321	1335	1	AGCGAAAAAAACAAT	human	1469	1483	AGCGAAAAAAACAAT	15	GTAGCAAGTA-----	G--GGAAAAAACAGT	0.266667	0.666667	FALSE	FALSE	Human_Only
HuCBLN2Pro (1798 bp)	hg38 chr18:72542815-72544612	SOX2	MA0143.4	1329	1339	1	AAACAATAAGT	human	1477	1487	AAACAATAAGT	11	TA---------	AAACAGTTCTC	0.0909091	0.545455	FALSE	FALSE	Human_Only
HuCBLN2Pro (1798 bp)	hg38 chr18:72542815-72544612	SOX13	MA1120.1	1329	1339	1	AAACAATAAGT	human	1477	1487	AAACAATAAGT	11	TA---------	AAACAGTTCTC	0.0909091	0.545455	FALSE	FALSE	Human_Only
HuCBLN2Pro (1798 bp)	hg38 chr18:72542815-72544612	SOX4	MA0867.2	1329	1338	1	AAACAATAAG	human	1477	1486	AAACAATAAG	10	TA--------	AAACAGTTCT	0.1	0.6	FALSE	FALSE	Human_Only
HuCBLN2Pro (1798 bp)	hg38 chr18:72542815-72544612	MIXL1	MA0662.1	1330	1339	1	AACAATAAGT	human	1478	1487	AACAATAAGT	10	A---------	AACAGTTCTC	0.1	0.5	FALSE	FALSE	Human_Only
HuCBLN2Pro (1798 bp)	hg38 chr18:72542815-72544612	EN2	MA0642.1	1330	1339	1	AACAATAAGT	human	1478	1487	AACAATAAGT	10	A---------	AACAGTTCTC	0.1	0.5	FALSE	FALSE	Human_Only
HuCBLN2Pro (1798 bp)	hg38 chr18:72542815-72544612	MNX1	MA0707.1	1330	1339	1	AACAATAAGT	human	1478	1487	AACAATAAGT	10	A---------	AACAGTTCTC	0.1	0.5	FALSE	FALSE	Human_Only
HuCBLN2Pro (1798 bp)	hg38 chr18:72542815-72544612	LBX2	MA0699.1	1330	1339	1	AACAATAAGT	human	1478	1487	AACAATAAGT	10	A---------	AACAGTTCTC	0.1	0.5	FALSE	FALSE	Human_Only
HuCBLN2Pro (1798 bp)	hg38 chr18:72542815-72544612	SOX18	MA1563.1	1330	1337	1	AACAATAA	human	1478	1485	AACAATAA	8	A-------	AACAGTTC	0.125	0.625	FALSE	FALSE	Human_Only
HuCBLN2Pro (1798 bp)	hg38 chr18:72542815-72544612	ESX1	MA0644.1	1330	1339	1	AACAATAAGT	human	1478	1487	AACAATAAGT	10	A---------	AACAGTTCTC	0.1	0.5	FALSE	FALSE	Human_Only
HuCBLN2Pro (1798 bp)	hg38 chr18:72542815-72544612	EN1	MA0027.2	1331	1338	1	ACAATAAG	human	1479	1486	ACAATAAG	8	--------	ACAGTTCT	0	0.5	FALSE	FALSE	Human_Only
HuCBLN2Pro (1798 bp)	hg38 chr18:72542815-72544612	RAX2	MA0717.1	1331	1338	1	ACAATAAG	human	1479	1486	ACAATAAG	8	--------	ACAGTTCT	0	0.5	FALSE	FALSE	Human_Only
HuCBLN2Pro (1798 bp)	hg38 chr18:72542815-72544612	LHX1	MA1518.1	1331	1338	1	ACAATAAG	human	1479	1486	ACAATAAG	8	--------	ACAGTTCT	0	0.5	FALSE	FALSE	Human_Only
HuCBLN2Pro (1798 bp)	hg38 chr18:72542815-72544612	PRRX1	MA0716.1	1331	1338	1	ACAATAAG	human	1479	1486	ACAATAAG	8	--------	ACAGTTCT	0	0.5	FALSE	FALSE	Human_Only
HuCBLN2Pro (1798 bp)	hg38 chr18:72542815-72544612	HOXB8	MA1502.1	1331	1338	1	ACAATAAG	human	1479	1486	ACAATAAG	8	--------	ACAGTTCT	0	0.5	FALSE	FALSE	Human_Only
HuCBLN2Pro (1798 bp)	hg38 chr18:72542815-72544612	HOXA7	MA1498.1	1331	1338	1	ACAATAAG	human	1479	1486	ACAATAAG	8	--------	ACAGTTCT	0	0.5	FALSE	FALSE	Human_Only
HuCBLN2Pro (1798 bp)	hg38 chr18:72542815-72544612	MSX1	MA0666.1	1331	1338	1	ACAATAAG	human	1479	1486	ACAATAAG	8	--------	ACAGTTCT	0	0.5	FALSE	FALSE	Human_Only
HuCBLN2Pro (1798 bp)	hg38 chr18:72542815-72544612	HOXC8	MA1505.1	1331	1338	1	ACAATAAG	human	1479	1486	ACAATAAG	8	--------	ACAGTTCT	0	0.5	FALSE	FALSE	Human_Only
HuCBLN2Pro (1798 bp)	hg38 chr18:72542815-72544612	NKX6-2	MA0675.1	1331	1338	1	ACAATAAG	human	1479	1486	ACAATAAG	8	--------	ACAGTTCT	0	0.5	FALSE	FALSE	Human_Only
HuCBLN2Pro (1798 bp)	hg38 chr18:72542815-72544612	HOXB2	MA0902.2	1331	1338	1	ACAATAAG	human	1479	1486	ACAATAAG	8	--------	ACAGTTCT	0	0.5	FALSE	FALSE	Human_Only
HuCBLN2Pro (1798 bp)	hg38 chr18:72542815-72544612	UNCX	MA0721.1	1331	1338	1	ACAATAAG	human	1479	1486	ACAATAAG	8	--------	ACAGTTCT	0	0.5	FALSE	FALSE	Human_Only
HuCBLN2Pro (1798 bp)	hg38 chr18:72542815-72544612	HMBOX1	MA0895.1	1334	1343	1	ATAAGTTAAA	human	1482	1491	ATAAGTTAAA	10	----------	GTTCTCT---	0	0.2	FALSE	FALSE	Human_Only
HuCBLN2Pro (1798 bp)	hg38 chr18:72542815-72544612	Nr2e1	MA0676.1	1334	1342	1	ATAAGTTAA	human	1482	1490	ATAAGTTAA	9	---------	GTTCTCT--	0	0.222222	FALSE	FALSE	Human_Only
HuCBLN2Pro (1798 bp)	hg38 chr18:72542815-72544612	VDR	MA0693.2	1335	1342	1	TAAGTTAA	human	1483	1490	TAAGTTAA	8	--------	TTCTCT--	0	0.25	FALSE	FALSE	Human_Only
HuCBLN2Pro (1798 bp)	hg38 chr18:72542815-72544612	ZNF384	MA1125.1	1337	1348	1	AGTTAAAAAAAA	human	1485	1496	AGTTAAAAAAAA	12	------------	CTCT--------	0	0.0833333	FALSE	FALSE	Human_Only
HuCBLN2Pro (1798 bp)	hg38 chr18:72542815-72544612	ZNF384	MA1125.1	1338	1349	1	GTTAAAAAAAAA	human	1486	1497	GTTAAAAAAAAA	12	------------	TCT---------	0	0.0833333	FALSE	FALSE	Human_Only
HuCBLN2Pro (1798 bp)	hg38 chr18:72542815-72544612	ZNF384	MA1125.1	1339	1350	1	TTAAAAAAAAAA	human	1487	1498	TTAAAAAAAAAA	12	------------	CT----------	0	0.0833333	FALSE	FALSE	Human_Only
HuCBLN2Pro (1798 bp)	hg38 chr18:72542815-72544612	FOXL1	MA0033.2	1339	1345	1	TTAAAAA	human	1487	1493	TTAAAAA	7	-------	CT-----	0	0.142857	FALSE	FALSE	Human_Only
HuCBLN2Pro (1798 bp)	hg38 chr18:72542815-72544612	ZNF384	MA1125.1	1340	1351	1	TAAAAAAAAAAA	human	1488	1499	TAAAAAAAAAAA	12	------------	T-----------	0	0.0833333	FALSE	FALSE	Human_Only
HuCBLN2Pro (1798 bp)	hg38 chr18:72542815-72544612	ZNF384	MA1125.1	1341	1352	1	AAAAAAAAAAAA	human	1489	1500	AAAAAAAAAAAA	12	------------	------------	0	0	FALSE	FALSE	Human_Only
HuCBLN2Pro (1798 bp)	hg38 chr18:72542815-72544612	ZNF384	MA1125.1	1342	1353	1	AAAAAAAAAAAA	human	1490	1501	AAAAAAAAAAAA	12	------------	------------	0	0	FALSE	FALSE	Human_Only
HuCBLN2Pro (1798 bp)	hg38 chr18:72542815-72544612	ZNF384	MA1125.1	1343	1354	1	AAAAAAAAAAAA	human	1491	1502	AAAAAAAAAAAA	12	------------	------------	0	0	FALSE	FALSE	Human_Only
HuCBLN2Pro (1798 bp)	hg38 chr18:72542815-72544612	ZNF384	MA1125.1	1344	1355	1	AAAAAAAAAAAG	human	1492	1503	AAAAAAAAAAAG	12	------------	-----------T	0	0	FALSE	FALSE	Human_Only
HuCBLN2Pro (1798 bp)	hg38 chr18:72542815-72544612	ZNF384	MA1125.1	1345	1356	1	AAAAAAAAAAGA	human	1493	1504	AAAAAAAAAAGA	12	------------	----------TA	0	0.0833333	FALSE	FALSE	Human_Only
HuCBLN2Pro (1798 bp)	hg38 chr18:72542815-72544612	YY2	MA0748.2	1369	1379	1	GGATGGCTGGG	human	1517	1527	GGATGGCTGGG	11	-----------	AGAT-------	0	0.272727	FALSE	FALSE	Human_Only
HuCBLN2Pro (1798 bp)	hg38 chr18:72542815-72544612	Hand1::Tcf3	MA0092.1	1372	1381	1	TGGCTGGGAC	human	1520	1529	TGGCTGGGAC	10	----------	T---------	0	0.1	FALSE	FALSE	Human_Only
HuCBLN2Pro (1798 bp)	hg38 chr18:72542815-72544612	ELF5	MA0136.2	1386	1396	1	AGAGGGAAAAA	human	1534	1544	AGAGGGAAAAA	11	-----------	----GGAGAGA	0	0.454545	FALSE	FALSE	Human_Only
HuCBLN2Pro (1798 bp)	hg38 chr18:72542815-72544612	NFATC4	MA1525.1	1387	1396	1	GAGGGAAAAA	human	1535	1544	GAGGGAAAAA	10	----------	---GGAGAGA	0	0.5	FALSE	FALSE	Human_Only
HuCBLN2Pro (1798 bp)	hg38 chr18:72542815-72544612	ZNF384	MA1125.1	1388	1399	1	AGGGAAAAAAAA	human	1536	1547	AGGGAAAAAAAA	12	------------	--GGAGAGAAAA	0	0.666667	FALSE	FALSE	Human_Only
HuCBLN2Pro (1798 bp)	hg38 chr18:72542815-72544612	ZNF384	MA1125.1	1389	1400	1	GGGAAAAAAAAA	human	1537	1548	GGGAAAAAAAAA	12	------------	-GGAGAGAAAAC	0	0.666667	FALSE	FALSE	Human_Only
HuCBLN2Pro (1798 bp)	hg38 chr18:72542815-72544612	PAX4	MA0068.2	1406	1413	1	AGAATTTG	human	1554	1561	AGAATTTG	8	--------	GGGACGTA	0	0.375	FALSE	FALSE	Human_Only
HuCBLN2Pro (1798 bp)	hg38 chr18:72542815-72544612	MEOX2	MA0706.1	1410	1419	1	TTTGATGATT	human	1558	1567	TTTGATGATT	10	----------	CGTAATGATG	0	0.6	FALSE	FALSE	Human_Only
HuCBLN2Pro (1798 bp)	hg38 chr18:72542815-72544612	MEIS2(var.2)	MA1640.1	1412	1426	1	TGATGATTTAGGAGC	human	1560	1574	TGATGATTTAGGAGC	15	---------------	TAATGATGGGAGGGC	0	0.6	FALSE	FALSE	Human_Only
HuCBLN2Pro (1798 bp)	hg38 chr18:72542815-72544612	FOSL1::JUNB	MA1137.1	1412	1424	1	TGATGATTTAGGA	human	1560	1572	TGATGATTTAGGA	13	-------------	TAATGATGGGAGG	0	0.538462	FALSE	FALSE	Human_Only
HuCBLN2Pro (1798 bp)	hg38 chr18:72542815-72544612	FOSL2::JUNB	MA1138.1	1413	1422	1	GATGATTTAG	human	1561	1570	GATGATTTAG	10	----------	AATGATGGGA	0	0.5	FALSE	FALSE	Human_Only
HuCBLN2Pro (1798 bp)	hg38 chr18:72542815-72544612	FOSL1::JUND	MA1142.1	1413	1422	1	GATGATTTAG	human	1561	1570	GATGATTTAG	10	----------	AATGATGGGA	0	0.5	FALSE	FALSE	Human_Only
HuCBLN2Pro (1798 bp)	hg38 chr18:72542815-72544612	FOSB::JUNB	MA1135.1	1413	1422	1	GATGATTTAG	human	1561	1570	GATGATTTAG	10	----------	AATGATGGGA	0	0.5	FALSE	FALSE	Human_Only
HuCBLN2Pro (1798 bp)	hg38 chr18:72542815-72544612	NFATC3	MA0625.1	1459	1468	1	CGGTTCCCGC	human	1608	1618	CGG-TTCCCGC	11	--------AGC	AGGCTTTGGGC	0.272727	0.545455	FALSE	FALSE	Human_Only
HuCBLN2Pro (1798 bp)	hg38 chr18:72542815-72544612	NFATC1	MA0624.1	1459	1468	1	CGGTTCCCGC	human	1608	1618	CGG-TTCCCGC	11	--------AGC	AGGCTTTGGGC	0.272727	0.545455	FALSE	FALSE	Human_Only
HuCBLN2Pro (1798 bp)	hg38 chr18:72542815-72544612	THAP1	MA0597.1	1461	1469	1	GTTCCCGCA	human	1610	1619	G-TTCCCGCA	10	------AGCA	GCTTTGGGCA	0.4	0.6	FALSE	FALSE	Human_Only
HuCBLN2Pro (1798 bp)	hg38 chr18:72542815-72544612	HIC2	MA0738.1	1461	1469	1	GTTCCCGCA	human	1610	1619	G-TTCCCGCA	10	------AGCA	GCTTTGGGCA	0.4	0.6	FALSE	FALSE	Human_Only
HuCBLN2Pro (1798 bp)	hg38 chr18:72542815-72544612	TFAP2C(var.3)	MA0815.1	1462	1474	1	TTCCCGCAGGGCT	human	1612	1624	TTCCCGCAGGGCT	13	----AGCAGCGCT	TTTGGGCAGGGAT	0.538462	0.692308	FALSE	FALSE	Human_Only
HuCBLN2Pro (1798 bp)	hg38 chr18:72542815-72544612	TFAP2A(var.2)	MA0810.1	1462	1473	1	TTCCCGCAGGGC	human	1612	1623	TTCCCGCAGGGC	12	----AGCAGCGC	TTTGGGCAGGGA	0.5	0.666667	FALSE	FALSE	Human_Only
HuCBLN2Pro (1798 bp)	hg38 chr18:72542815-72544612	TFAP2B	MA0811.1	1463	1474	1	TCCCGCAGGGCT	human	1613	1624	TCCCGCAGGGCT	12	---AGCAGCGCT	TTGGGCAGGGAT	0.583333	0.666667	FALSE	FALSE	Human_Only
HuCBLN2Pro (1798 bp)	hg38 chr18:72542815-72544612	TFAP2C	MA0524.2	1463	1474	1	TCCCGCAGGGCT	human	1613	1624	TCCCGCAGGGCT	12	---AGCAGCGCT	TTGGGCAGGGAT	0.583333	0.666667	FALSE	FALSE	Human_Only
HuCBLN2Pro (1798 bp)	hg38 chr18:72542815-72544612	TFAP2E	MA1569.1	1463	1473	1	TCCCGCAGGGC	human	1613	1623	TCCCGCAGGGC	11	---AGCAGCGC	TTGGGCAGGGA	0.545455	0.636364	FALSE	FALSE	Human_Only
HuCBLN2Pro (1798 bp)	hg38 chr18:72542815-72544612	Zic1::Zic2	MA1628.1	1463	1473	1	TCCCGCAGGGC	human	1613	1623	TCCCGCAGGGC	11	---AGCAGCGC	TTGGGCAGGGA	0.545455	0.636364	FALSE	FALSE	Human_Only
HuCBLN2Pro (1798 bp)	hg38 chr18:72542815-72544612	TFAP2A	MA0003.4	1481	1494	1	GGGGCCTCCGGCCC	human	1631	1644	GGGGCCTCCGGCCC	14	GGGGC---------	GGTGCCTC---TCT	0.357143	0.571429	FALSE	FALSE	Human_Only
HuCBLN2Pro (1798 bp)	hg38 chr18:72542815-72544612	TFAP2B(var.2)	MA0812.1	1483	1493	1	GGCCTCCGGCC	human	1633	1643	GGCCTCCGGCC	11	GGC--------	TGCCTC---TC	0.272727	0.545455	FALSE	FALSE	Human_Only
HuCBLN2Pro (1798 bp)	hg38 chr18:72542815-72544612	TFAP2E	MA1569.1	1483	1493	1	GGCCTCCGGCC	human	1633	1643	GGCCTCCGGCC	11	GGC--------	TGCCTC---TC	0.272727	0.545455	FALSE	FALSE	Human_Only
HuCBLN2Pro (1798 bp)	hg38 chr18:72542815-72544612	THAP1	MA0597.1	1489	1497	1	CGGCCCGGG	human	1639	1647	CGGCCCGGG	9	---------	---TCTGGG	0	0.444444	FALSE	FALSE	Human_Only
HuCBLN2Pro (1798 bp)	hg38 chr18:72542815-72544612	NR2C1	MA1535.1	1493	1501	1	CCGGGTCTG	human	1643	1651	CCGGGTCTG	9	---------	CTGGGTTTA	0	0.666667	FALSE	FALSE	Human_Only
HuCBLN2Pro (1798 bp)	hg38 chr18:72542815-72544612	HINFP	MA0131.2	1567	1578	1	CGGTGTCCGCGC	human	1719	1730	CGGTGTCCGCGC	12	CGGGATCGGACC	CGGGTTCTGAGC	0.583333	0.666667	FALSE	FALSE	Human_Only
HuCBLN2Pro (1798 bp)	hg38 chr18:72542815-72544612	Nkx2-5(var.2)	MA0503.1	1577	1587	1	GCTCGCTCAAA	human	1729	1739	GCTCGCTCAAA	11	CCGAGAGGAGA	GCCCTGATGA-	0.363636	0.363636	FALSE	FALSE	Human_Only
HuCBLN2Pro (1798 bp)	hg38 chr18:72542815-72544612	TCF7L2	MA0523.1	1578	1591	1	CTCGCTCAAAGGAC	human	1730	1743	CTCGCTCAAAGGAC	14	CGAGAGGAGAGGAG	CCCTGATGA-----	0.5	0.214286	FALSE	FALSE	Human_Only
HuCBLN2Pro (1798 bp)	hg38 chr18:72542815-72544612	Mafb	MA0117.2	1629	1640	1	GCTCGGCTGAGG	human	1781	1792	GCTCGGCTGAGG	12	-------CCAGG	GCGCGGGCGAGA	0.25	0.666667	FALSE	FALSE	Human_Only
HuCBLN2Pro (1798 bp)	hg38 chr18:72542815-72544612	E2F2	MA0864.2	1635	1650	1	CTGAGGGCGCAAACAC	human	1787	1803	CTGAGG-GCGCAAACAC	17	-CCAGGCGC-------T	GCGAGACGCACAAGCAC	0.294118	0.647059	FALSE	FALSE	Human_Only
HuCBLN2Pro (1798 bp)	hg38 chr18:72542815-72544612	THAP1	MA0597.1	1673	1681	1	GTGCCCGGG	human	1826	1834	GTGCCCGGG	9	GCTCCGAGG	GCGCTGGGG	0.555556	0.666667	FALSE	FALSE	Human_Only
HuCBLN2Pro (1798 bp)	hg38 chr18:72542815-72544612	HIC2	MA0738.1	1673	1681	1	GTGCCCGGG	human	1826	1834	GTGCCCGGG	9	GCTCCGAGG	GCGCTGGGG	0.555556	0.666667	FALSE	FALSE	Human_Only
HuCBLN2Pro (1798 bp)	hg38 chr18:72542815-72544612	TFAP2B	MA0811.1	1737	1748	1	GGCCGCAAGGCT	human	1897	1908	GGCCGCAAGGCT	12	----CCGACATC	AGAGACAAGGAC	0.166667	0.5	FALSE	FALSE	Human_Only
HuCBLN2Pro (1798 bp)	hg38 chr18:72542815-72544612	TFAP2C	MA0524.2	1737	1748	1	GGCCGCAAGGCT	human	1897	1908	GGCCGCAAGGCT	12	----CCGACATC	AGAGACAAGGAC	0.166667	0.5	FALSE	FALSE	Human_Only
HuCBLN2Pro (1798 bp)	hg38 chr18:72542815-72544612	NR5A1	MA1540.1	1740	1750	1	CGCAAGGCTGA	human	1900	1910	CGCAAGGCTGA	11	-CCGACATCGG	GACAAGGACGA	0.272727	0.636364	FALSE	FALSE	Human_Only
HuCBLN2Pro (1798 bp)	hg38 chr18:72542815-72544612	HLTF	MA0109.1	1762	1771	1	GGTCTTCTTT	human	1925	1934	GGTCTTCTTT	10	GG-------A	GG---GCTTT	0.2	0.6	FALSE	FALSE	Human_Only
HuCBLN2Pro (1798 bp)	hg38 chr18:72542815-72544612	Arid3a	MA0151.1	471	476	1	ATTAAC	human	503	508	ATTAAC	6	ACTAAC	AACAAC	0.833333	0.666667	TRUE	FALSE	Human_Mouse
HuCBLN2Pro (1798 bp)	hg38 chr18:72542815-72544612	HOXC11	MA0651.1	608	618	1	CTTCGTTAAAA	human	658	668	CTTCGTTAAAA	11	CCTCTTTAAAA	CCTCGTTAGCT	0.818182	0.636364	TRUE	FALSE	Human_Mouse
HuCBLN2Pro (1798 bp)	hg38 chr18:72542815-72544612	HOXC12	MA0906.1	608	618	1	CTTCGTTAAAA	human	658	668	CTTCGTTAAAA	11	CCTCTTTAAAA	CCTCGTTAGCT	0.818182	0.636364	TRUE	FALSE	Human_Mouse
HuCBLN2Pro (1798 bp)	hg38 chr18:72542815-72544612	Hoxa11	MA0911.1	608	619	1	CTTCGTTAAAAT	human	658	669	CTTCGTTAAAAT	12	CCTCTTTAAAAT	CCTCGTTAGCTC	0.833333	0.583333	TRUE	FALSE	Human_Mouse
HuCBLN2Pro (1798 bp)	hg38 chr18:72542815-72544612	HOXD12	MA0873.1	608	618	1	CTTCGTTAAAA	human	658	668	CTTCGTTAAAA	11	CCTCTTTAAAA	CCTCGTTAGCT	0.818182	0.636364	TRUE	FALSE	Human_Mouse
HuCBLN2Pro (1798 bp)	hg38 chr18:72542815-72544612	HOXC9	MA0485.2	609	618	1	TTCGTTAAAA	human	659	668	TTCGTTAAAA	10	CTCTTTAAAA	CTCGTTAGCT	0.8	0.6	TRUE	FALSE	Human_Mouse
HuCBLN2Pro (1798 bp)	hg38 chr18:72542815-72544612	HOXD11	MA0908.1	609	618	1	TTCGTTAAAA	human	659	668	TTCGTTAAAA	10	CTCTTTAAAA	CTCGTTAGCT	0.8	0.6	TRUE	FALSE	Human_Mouse
HuCBLN2Pro (1798 bp)	hg38 chr18:72542815-72544612	HOXC10	MA0905.1	609	618	1	TTCGTTAAAA	human	659	668	TTCGTTAAAA	10	CTCTTTAAAA	CTCGTTAGCT	0.8	0.6	TRUE	FALSE	Human_Mouse
HuCBLN2Pro (1798 bp)	hg38 chr18:72542815-72544612	HOXA9	MA0594.2	609	618	1	TTCGTTAAAA	human	659	668	TTCGTTAAAA	10	CTCTTTAAAA	CTCGTTAGCT	0.8	0.6	TRUE	FALSE	Human_Mouse
HuCBLN2Pro (1798 bp)	hg38 chr18:72542815-72544612	HOXB9	MA1503.1	609	618	1	TTCGTTAAAA	human	659	668	TTCGTTAAAA	10	CTCTTTAAAA	CTCGTTAGCT	0.8	0.6	TRUE	FALSE	Human_Mouse
HuCBLN2Pro (1798 bp)	hg38 chr18:72542815-72544612	LIN54	MA0619.1	612	620	1	GTTAAAATC	human	662	670	GTTAAAATC	9	TTTAAAAT-	GTTAGCTCG	0.777778	0.444444	TRUE	FALSE	Human_Mouse
HuCBLN2Pro (1798 bp)	hg38 chr18:72542815-72544612	MSGN1	MA1524.1	938	949	1	GCCCAGGTGCCT	human	1018	1036	GCCCAGGTGCC-------T	19	GTCTAGGTG----------	GACCCGGCACCGCAGAAGC	0.736842	0.368421	TRUE	FALSE	Human_Mouse
HuCBLN2Pro (1798 bp)	hg38 chr18:72542815-72544612	Tcf12	MA0521.1	939	949	1	CCCAGGTGCCT	human	1019	1036	CCCAGGTGCC-------T	18	TCTAGGTG----------	ACCCGGCACCGCAGAAGC	0.722222	0.333333	TRUE	FALSE	Human_Mouse
HuCBLN2Pro (1798 bp)	hg38 chr18:72542815-72544612	TBX3	MA1566.1	941	950	1	CAGGTGCCTC	human	1021	1037	CAGGTGCC-------TC	17	TAGGTG-----------	CCGGCACCGCAGAAGCC	0.705882	0.352941	TRUE	FALSE	Human_Mouse
HuCBLN2Pro (1798 bp)	hg38 chr18:72542815-72544612	EGR1	MA0162.4	964	977	1	TCGCGCCCGCACCG	human	1058	1095	TCGCGCCCG------------CACC------------G	38	TGGCAA-------------------------------G	TCGCGCCCGGCACGGAGCCCTCACCCAGCTTCGGCCGG	0.736842	0.368421	TRUE	FALSE	Human_Mouse
HuCBLN2Pro (1798 bp)	hg38 chr18:72542815-72544612	NFATC3	MA0625.1	1110	1119	1	ACCTTCCCTG	human	1237	1258	A------------CCTTCCCTG	22	G---------------ATCCTG	GCACCGCGCTCCTCCCGCCCTG	0.727273	0.318182	TRUE	FALSE	Human_Mouse
HuCBLN2Pro (1798 bp)	hg38 chr18:72542815-72544612	NFATC1	MA0624.1	1110	1119	1	ACCTTCCCTG	human	1237	1258	A------------CCTTCCCTG	22	G---------------ATCCTG	GCACCGCGCTCCTCCCGCCCTG	0.727273	0.318182	TRUE	FALSE	Human_Mouse
HuCBLN2Pro (1798 bp)	hg38 chr18:72542815-72544612	Ahr::Arnt	MA0006.1	1295	1300	1	GGCGTG	human	1443	1448	GGCGTG	6	GGCGCG	AGTGTG	0.833333	0.666667	TRUE	FALSE	Human_Mouse
